# Supplementary material for: 2,5-Dimethyl-3-(3-methyl­thio­phen-2-yl)perhydro­pyrrolo[3,4-d]isoxazole-4,6-dione
Source: Acta Crystallogr Sect E Struct Rep Online. 2008 May 17;64(Pt 6):o1102–3. doi: 10.1107/S1600536808012993 (PMC2961365; doi:10.1107/S1600536808012993)
Supplement: Supplementary file 2 [file e-64-o1102-Isup2.hkl]

#
# h,k,l, Fc-squared, Fo-squared, sigma(Fo-squared) and status flag
#
data_I
_shelx_title ' TEST STRUCTURE D:\DATA\OMYILMAZ6_DENE\OMYILMAZ6'
_shelx_refln_list_code          4
_shelx_F_calc_maximum      137.73
_exptl_crystal_F_000       560.00
_reflns_d_resolution_high  0.8108
 
loop_
 _symmetry_equiv_pos_as_xyz
 'x, y, z'
 '-x, -y, z+1/2'
 '-x+1/2, y+1/2, z+1/2'
 'x+1/2, -y+1/2, z'
 
_cell_length_a    12.0318
_cell_length_b    14.6759
_cell_length_c     7.2635
_cell_angle_alpha  90.000
_cell_angle_beta   90.000
_cell_angle_gamma  90.000
 
_shelx_F_squared_multiplier     1.000
 
loop_
 _refln_index_h
 _refln_index_k
 _refln_index_l
 _refln_F_squared_calc
 _refln_F_squared_meas
 _refln_F_squared_sigma
 _refln_observed_status
   0   0  -8       64.73       63.07      6.26 o
   2   0  -8       18.17       22.84      4.20 o
   4   0  -8       95.99       85.70      4.50 o
   6   0  -8        4.52        8.52      5.32 o
   1   1  -8       28.04       29.65      3.09 o
   2   1  -8        1.64        9.73      3.05 o
   3   1  -8       31.29       35.49      3.06 o
   4   1  -8        6.61        9.46      3.17 o
   5   1  -8       14.48       14.11      3.54 o
   6   1  -8        5.23        4.75      4.07 o
   0   2  -8        0.95        2.37      4.33 o
   1   2  -8       30.49       32.74      3.12 o
   2   2  -8        0.04        3.29      3.11 o
   3   2  -8       24.49       25.20      3.23 o
   4   2  -8        6.08        4.75      3.23 o
   5   2  -8       55.11       58.48      3.56 o
   6   2  -8       20.19       25.41      3.93 o
   1   3  -8       10.99       15.01      3.03 o
   2   3  -8       32.40       32.80      3.22 o
   3   3  -8        1.45        2.28      3.11 o
   4   3  -8        4.61        6.33      3.23 o
   5   3  -8        9.55       11.50      3.64 o
   6   3  -8       59.02       60.63      4.28 o
   0   4  -8       36.12       34.35      4.56 o
   1   4  -8       27.15       31.55      3.21 o
   2   4  -8        2.65        7.31      3.18 o
   3   4  -8        7.97       13.53      3.12 o
   4   4  -8       14.13       14.30      3.20 o
   5   4  -8       64.12       59.44      3.71 o
   1   5  -8        8.53        8.46      3.16 o
   2   5  -8       30.93       36.72      3.27 o
   3   5  -8        3.44        8.59      3.34 o
   4   5  -8        0.83        6.16      3.62 o
   5   5  -8        9.33        9.01      3.80 o
   0   6  -8       17.39       12.90      4.73 o
   1   6  -8        2.54        6.01      3.21 o
   2   6  -8        9.45       14.54      3.18 o
   3   6  -8        2.05        4.05      3.43 o
   4   6  -8       85.43       81.29      3.83 o
   1   7  -8       22.87       24.40      3.14 o
   2   7  -8        5.22        9.46      3.26 o
   3   7  -8        9.28       12.71      3.71 o
   0   8  -8       23.57       26.92      4.40 o
   1   8  -8        9.99       12.78      3.23 o
   2   0  -7      174.94      158.05      4.93 o
   4   0  -7       19.80       23.08      4.10 o
   6   0  -7       66.74       61.39      7.86 o
   8   0  -7       70.69       72.93      6.18 o
   0   1  -7       32.95       34.31      3.87 o
   1   1  -7       16.54       15.93      2.89 o
   2   1  -7       51.14       44.55      2.90 o
   3   1  -7       34.34       33.61      2.85 o
   4   1  -7       84.08       77.50      2.97 o
   5   1  -7       77.18       74.31      3.09 o
   6   1  -7        0.05        3.92      3.58 o
   7   1  -7        3.46        6.91      3.78 o
   8   1  -7       27.86       27.86      4.15 o
   9   1  -7       51.44       55.39      4.31 o
   1   2  -7      128.95      121.36      3.05 o
   2   2  -7       99.83       95.82      2.98 o
   3   2  -7       13.68       18.27      2.96 o
   4   2  -7       13.50       13.57      2.99 o
   5   2  -7        2.57        6.39      3.26 o
   6   2  -7       75.50       73.11      3.72 o
   7   2  -7       64.62       63.74      3.74 o
   8   2  -7        1.10        2.49      4.13 o
   9   2  -7       11.52       12.24      4.22 o
   0   3  -7       98.09       91.30      4.15 o
   1   3  -7        0.65        4.45      2.94 o
   2   3  -7       15.66       21.70      2.96 o
   3   3  -7       13.96       18.51      2.92 o
   4   3  -7      178.97      160.12      3.14 o
   5   3  -7        3.88       11.79      3.30 o
   6   3  -7       47.56       50.57      3.66 o
   7   3  -7        2.47        3.05      3.78 o
   8   3  -7       27.89       34.47      3.92 o
   1   4  -7       69.96       68.32      2.96 o
   2   4  -7       21.63       25.11      2.97 o
   3   4  -7       27.56       29.30      2.91 o
   4   4  -7        9.36       10.83      3.02 o
   5   4  -7       15.12       12.82      3.32 o
   6   4  -7        6.28       10.45      3.79 o
   7   4  -7       53.91       54.94      3.94 o
   8   4  -7        0.21        6.51      3.93 o
   0   5  -7       14.99       18.54      4.11 o
   1   5  -7       63.19       55.12      3.05 o
   2   5  -7       20.64       21.93      2.97 o
   3   5  -7       35.14       32.14      2.98 o
   4   5  -7       37.31       38.67      3.43 o
   5   5  -7       61.61       55.22      3.42 o
   6   5  -7        1.76        2.78      3.66 o
   7   5  -7        0.51        2.64      3.76 o
   8   5  -7        8.61       15.28      4.01 o
   1   6  -7       23.71       23.98      3.08 o
   2   6  -7       77.68       77.42      3.02 o
   3   6  -7        8.12       13.44      3.15 o
   4   6  -7        1.32        3.87      3.45 o
   5   6  -7        4.43        4.64      3.47 o
   6   6  -7       25.70       24.69      3.92 o
   7   6  -7        5.89        9.66      3.95 o
   0   7  -7       39.89       34.69      4.07 o
   1   7  -7       13.69       19.89      2.91 o
   2   7  -7        1.11        7.67      3.02 o
   3   7  -7       21.40       21.68      3.49 o
   4   7  -7       27.95       24.91      3.37 o
   5   7  -7       48.63       49.48      3.54 o
   6   7  -7        4.37        8.58      3.91 o
   7   7  -7        0.11        5.65      4.01 o
   1   8  -7       53.83       48.43      2.97 o
   2   8  -7       39.27       42.90      3.08 o
   3   8  -7        8.89        9.49      3.36 o
   4   8  -7        1.65        4.03      3.63 o
   5   8  -7        0.00        8.14      3.58 o
   6   8  -7       37.29       33.66      4.03 o
   0   9  -7       87.85       90.48      4.36 o
   1   9  -7        8.82       11.14      2.97 o
   2   9  -7        5.52       12.82      3.49 o
   3   9  -7        1.68        2.54      3.37 o
   4   9  -7       50.11       48.76      3.41 o
   5   9  -7        3.86        6.06      3.75 o
   1  10  -7        6.00        5.14      3.32 o
   2  10  -7       36.29       38.09      3.52 o
   3  10  -7       12.46       19.61      3.66 o
   4  10  -7        7.40        9.01      3.54 o
   0  11  -7        5.70        9.76      5.21 o
   1  11  -7       38.28       33.00      3.47 o
   2  11  -7        5.55        8.24      3.69 o
   0   0  -6     1205.26     1081.19     21.44 o
   2   0  -6      129.89      121.42      4.21 o
   4   0  -6        0.70        5.20      3.90 o
   6   0  -6        2.49        5.16      4.75 o
   8   0  -6       55.10       53.13      8.07 o
  10   0  -6       60.92       66.70      7.13 o
   1   1  -6      442.41      422.18      3.46 o
   2   1  -6      142.23      129.23      2.94 o
   3   1  -6      214.39      195.89      3.19 o
   4   1  -6       43.93       41.85      2.80 o
   5   1  -6       38.15       36.98      3.01 o
   6   1  -6       11.71       14.10      3.34 o
   7   1  -6      109.74      119.17      5.04 o
   8   1  -6       20.48       29.34      3.86 o
   9   1  -6       57.39       53.04      3.98 o
  10   1  -6        3.27        7.28      4.08 o
   0   2  -6       19.88       18.67      4.07 o
   1   2  -6      527.21      508.70      8.14 o
   2   2  -6      151.68      143.75      4.21 o
   3   2  -6       94.69       91.47      2.91 o
   4   2  -6      201.99      180.12      2.96 o
   5   2  -6       62.45       60.94      3.18 o
   6   2  -6       48.61       47.34      3.39 o
   7   2  -6        7.83       12.07      3.45 o
   8   2  -6        9.85       10.18      3.83 o
   9   2  -6       66.44       67.89      4.05 o
  10   2  -6       37.16       37.39      4.14 o
   1   3  -6       76.32       75.94      2.81 o
   2   3  -6      517.33      483.07      3.26 o
   3   3  -6        8.33       13.38      2.89 o
   4   3  -6       73.12       64.49      2.89 o
   5   3  -6        0.92        3.96      3.17 o
   6   3  -6      125.74      122.52      3.43 o
   7   3  -6       37.49       37.80      3.53 o
   8   3  -6       17.75       27.54      3.69 o
   9   3  -6        5.38        6.91      3.82 o
  10   3  -6       64.69       58.47      4.87 o
   0   4  -6      138.37      140.57      4.33 o
   1   4  -6      272.32      277.44      3.52 o
   2   4  -6      115.15      117.77      4.89 o
   3   4  -6       28.59       25.10      2.91 o
   4   4  -6       71.93       61.01      3.25 o
   5   4  -6       47.90       45.37      3.22 o
   6   4  -6       57.55       62.51      3.45 o
   7   4  -6       13.75       11.56      3.52 o
   8   4  -6        4.63        7.20      3.62 o
   9   4  -6       64.99       76.37      4.17 o
  10   4  -6       22.66       25.42      4.24 o
   1   5  -6      289.65      268.64      3.76 o
   2   5  -6       63.43       65.31      2.90 o
   3   5  -6       57.89       49.93      2.91 o
   4   5  -6       13.88       18.61      3.11 o
   5   5  -6       18.97       22.70      3.22 o
   6   5  -6       39.36       42.00      3.51 o
   7   5  -6       47.59       44.26      3.56 o
   8   5  -6        7.20       11.76      3.70 o
   9   5  -6       11.00        5.56      3.86 o
  10   5  -6       18.89       20.02      4.28 o
   0   6  -6      595.72      553.81      8.23 o
   1   6  -6       35.18       32.95      2.99 o
   2   6  -6       55.52       50.94      2.82 o
   3   6  -6       38.69       40.14      3.05 o
   4   6  -6       40.90       39.67      3.23 o
   5   6  -6       15.69       15.09      3.25 o
   6   6  -6        8.36       17.33      3.45 o
   7   6  -6        0.06        5.65      3.61 o
   8   6  -6        9.13       12.06      3.70 o
   9   6  -6        2.85       10.01      3.81 o
   1   7  -6      189.90      186.69      3.50 o
   2   7  -6       27.80       29.90      2.91 o
   3   7  -6      144.49      134.06      3.37 o
   4   7  -6       12.60       18.61      3.31 o
   5   7  -6       12.94       13.63      3.28 o
   6   7  -6        0.18        3.38      3.54 o
   7   7  -6       52.31       58.89      3.78 o
   8   7  -6        2.19        6.58      3.71 o
   9   7  -6       19.01       20.72      3.77 o
   0   8  -6      124.70      111.16      4.04 o
   1   8  -6      132.61      134.62      2.91 o
   2   8  -6       15.37       21.91      2.80 o
   3   8  -6       27.27       31.58      3.15 o
   4   8  -6       38.09       43.72      3.15 o
   5   8  -6       18.81       14.56      3.47 o
   6   8  -6        1.15        5.60      3.47 o
   7   8  -6       16.92       13.57      3.68 o
   8   8  -6       16.53       18.53      3.55 o
   1   9  -6       15.95       22.33      2.83 o
   2   9  -6      175.40      165.22      3.24 o
   3   9  -6        6.50        6.27      3.14 o
   4   9  -6        2.72        3.82      3.21 o
   5   9  -6       13.32       16.32      3.44 o
   6   9  -6       25.33       23.97      3.46 o
   7   9  -6       35.42       36.92      3.76 o
   8   9  -6        9.79       15.46      4.03 o
   0  10  -6      108.52      102.15      4.33 o
   1  10  -6       58.07       63.62      3.14 o
   2  10  -6       41.59       41.26      3.13 o
   3  10  -6        1.05        7.94      3.28 o
   4  10  -6       11.47       12.21      3.40 o
   5  10  -6       16.07       21.52      3.94 o
   6  10  -6        3.50        6.36      3.88 o
   7  10  -6        6.39        7.80      3.59 o
   1  11  -6       34.92       33.13      3.16 o
   2  11  -6       30.94       31.00      3.24 o
   3  11  -6        1.08        3.92      3.45 o
   4  11  -6        8.61        7.27      3.41 o
   5  11  -6       13.60       14.79      3.97 o
   6  11  -6       12.57       17.59      4.02 o
   0  12  -6      108.87      112.97      5.15 o
   1  12  -6        9.25       13.06      3.54 o
   2  12  -6        8.78        9.34      3.37 o
   3  12  -6        1.99        4.96      3.58 o
   4  12  -6       18.33       21.97      3.63 o
   1  13  -6        6.62       10.64      3.71 o
   2  13  -6        6.36        8.40      3.82 o
   2   0  -5      898.04      900.31     20.74 o
   4   0  -5      107.79      130.13      8.70 o
   6   0  -5      807.36      760.59     15.47 o
   8   0  -5      105.00       95.47      5.35 o
  10   0  -5      183.57      174.86      5.79 o
  12   0  -5       72.34       82.45      6.04 o
   0   1  -5      134.70      124.82      4.11 o
   1   1  -5      468.14      433.73      6.55 o
   2   1  -5       89.63       81.36      3.12 o
   3   1  -5       67.06       59.63      2.77 o
   4   1  -5       74.63       64.87      2.82 o
   5   1  -5      110.01       98.31      3.15 o
   6   1  -5       74.82       68.19      4.01 o
   7   1  -5       38.80       36.76      3.64 o
   8   1  -5        4.16        4.34      3.65 o
   9   1  -5       85.30       89.29      3.71 o
  10   1  -5       18.00       21.88      5.09 o
  11   1  -5        0.27        6.56      3.72 o
  12   1  -5       33.82       38.83      5.64 o
   1   2  -5      203.05      186.31      2.99 o
   2   2  -5      263.61      258.74      3.74 o
   3   2  -5      268.84      243.40      6.90 o
   4   2  -5        4.89        6.45      2.81 o
   5   2  -5       89.58       86.59      3.71 o
   6   2  -5      163.99      157.63      3.48 o
   7   2  -5      314.46      306.64      4.17 o
   8   2  -5      118.79      111.33      3.82 o
   9   2  -5       48.35       49.83      3.77 o
  10   2  -5       93.22       92.44      3.97 o
  11   2  -5       52.64       59.85      4.17 o
  12   2  -5        9.46       16.52      4.22 o
   0   3  -5     1804.63     1788.47     29.42 o
   1   3  -5       16.33       18.69      2.82 o
   2   3  -5      111.52      101.98      3.36 o
   3   3  -5       12.04       13.21      2.85 o
   4   3  -5      386.96      327.79      5.48 o
   5   3  -5        0.92        2.69      3.08 o
   6   3  -5      147.11      146.71      3.46 o
   7   3  -5        3.07        5.48      3.33 o
   8   3  -5      180.58      174.64      3.83 o
   9   3  -5       30.03       31.10      3.82 o
  10   3  -5       31.01       32.60      4.01 o
  11   3  -5        6.82       10.86      4.14 o
  12   3  -5       23.47       23.32      4.32 o
   1   4  -5      361.75      310.38      3.19 o
   2   4  -5       61.59       60.02      2.85 o
   3   4  -5      108.80       98.70      2.92 o
   4   4  -5        9.34       12.88      3.05 o
   5   4  -5       10.79       12.42      3.10 o
   6   4  -5       29.38       36.67      3.39 o
   7   4  -5      395.75      375.55      5.80 o
   8   4  -5       61.67       56.89      3.53 o
   9   4  -5       43.13       45.84      3.88 o
  10   4  -5       25.73       29.95      4.05 o
  11   4  -5      106.26      104.96      4.21 o
   0   5  -5       90.93       91.50      4.23 o
   1   5  -5      211.18      194.58      2.93 o
   2   5  -5       48.82       50.48      3.50 o
   3   5  -5      135.93      129.87      3.02 o
   4   5  -5      137.20      133.56      3.39 o
   5   5  -5      128.28      137.23      3.42 o
   6   5  -5       50.27       48.80      3.38 o
   7   5  -5       47.89       50.67      3.33 o
   8   5  -5        5.05        5.17      3.51 o
   9   5  -5        8.66       18.29      3.85 o
  10   5  -5       40.79       51.89      4.14 o
  11   5  -5        8.94       10.22      4.26 o
   1   6  -5        4.66        8.36      2.67 o
   2   6  -5      263.06      252.07      3.05 o
   3   6  -5       36.34       38.02      3.30 o
   4   6  -5      121.71      117.55      4.13 o
   5   6  -5       21.71       24.55      3.17 o
   6   6  -5      345.27      329.87      4.48 o
   7   6  -5        0.51        0.96      3.22 o
   8   6  -5       47.39       51.86      3.52 o
   9   6  -5        0.45       -1.41      3.56 o
  10   6  -5      112.25       99.54      4.22 o
  11   6  -5        9.61        5.47      4.17 o
   0   7  -5       24.71       21.58      3.69 o
   1   7  -5      363.24      322.94      5.22 o
   2   7  -5       44.27       44.29      2.85 o
   3   7  -5       30.85       35.83      3.38 o
   4   7  -5       24.86       18.76      3.25 o
   5   7  -5       67.07       65.83      3.75 o
   6   7  -5       40.17       42.32      3.38 o
   7   7  -5       12.46       14.17      3.45 o
   8   7  -5       11.58       11.20      3.51 o
   9   7  -5       83.97       89.38      3.73 o
  10   7  -5       12.04       15.17      4.25 o
   1   8  -5       45.00       45.48      2.70 o
   2   8  -5      343.30      321.72      3.27 o
   3   8  -5      111.98      102.11      3.31 o
   4   8  -5        0.85        3.31      3.04 o
   5   8  -5       38.08       40.86      3.29 o
   6   8  -5       40.44       41.98      3.16 o
   7   8  -5      146.83      135.34      4.32 o
   8   8  -5       13.30       18.09      3.36 o
   9   8  -5       30.53       27.16      3.41 o
  10   8  -5       21.81       27.50      3.74 o
   0   9  -5      526.90      521.24     10.12 o
   1   9  -5        5.40       10.27      2.88 o
   2   9  -5        7.23        9.64      2.88 o
   3   9  -5       30.91       35.30      3.10 o
   4   9  -5       43.05       51.84      3.23 o
   5   9  -5        8.52       14.52      3.18 o
   6   9  -5       14.78       19.21      3.33 o
   7   9  -5       20.96       22.75      3.31 o
   8   9  -5       49.57       46.58      3.38 o
   9   9  -5        8.14       10.10      3.56 o
   1  10  -5      169.67      160.55      3.98 o
   2  10  -5       20.80       21.39      2.94 o
   3  10  -5      126.09      122.61      3.20 o
   4  10  -5        0.41        4.37      3.14 o
   5  10  -5       22.15       21.42      3.27 o
   6  10  -5        2.38        6.03      3.39 o
   7  10  -5       70.09       74.23      3.47 o
   8  10  -5       15.00       14.18      3.48 o
   9  10  -5       19.78       23.77      3.61 o
   0  11  -5       52.95       51.81      4.61 o
   1  11  -5       17.93       20.27      2.94 o
   2  11  -5       27.85       27.61      3.02 o
   3  11  -5       28.56       28.32      3.19 o
   4  11  -5       28.35       31.82      3.29 o
   5  11  -5       61.30       59.44      3.44 o
   6  11  -5        5.49        9.32      3.49 o
   7  11  -5       20.20       23.56      3.50 o
   8  11  -5       13.11       12.53      3.60 o
   1  12  -5        0.42        2.47      3.28 o
   2  12  -5       40.57       44.00      3.10 o
   3  12  -5       22.90       25.95      3.24 o
   4  12  -5        6.53        6.04      3.38 o
   5  12  -5        7.38        5.68      3.53 o
   6  12  -5       14.73       20.69      3.65 o
   7  12  -5        7.33        8.32      3.66 o
   0  13  -5       25.19       24.21      4.84 o
   1  13  -5       38.72       44.64      3.36 o
   2  13  -5        1.65        7.58      3.40 o
   3  13  -5       36.97       41.04      3.58 o
   4  13  -5        9.38       13.65      3.58 o
   5  13  -5        5.63       13.85      3.69 o
   6  13  -5        0.31        6.06      3.83 o
   1  14  -5        1.48        1.07      3.52 o
   2  14  -5        8.15       12.10      3.44 o
   3  14  -5       16.74       18.96      3.79 o
   4  14  -5        5.53       12.31      3.96 o
   0  15  -5       25.95       30.81      5.28 o
   0   0  -4      635.95      632.22      6.84 o
   2   0  -4      435.36      409.15      6.35 o
   4   0  -4      455.93      483.26     10.90 o
   6   0  -4      137.43      158.65      5.27 o
   8   0  -4      774.19      727.33      7.64 o
  10   0  -4       98.98       96.62      5.63 o
  12   0  -4       36.23       35.63      5.73 o
   1   1  -4      794.80      826.70      7.47 o
   2   1  -4      622.82      601.44      8.37 o
   3   1  -4      535.92      518.54      5.61 o
   4   1  -4       11.30       22.94      2.69 o
   5   1  -4      148.37      141.71      3.18 o
   6   1  -4      306.14      289.30      4.06 o
   7   1  -4      649.48      607.71      6.51 o
   8   1  -4       65.88       68.61      3.69 o
   9   1  -4       56.39       49.83      3.84 o
  10   1  -4       87.69       92.48      4.39 o
  11   1  -4      148.11      149.10      4.07 o
  12   1  -4       42.53       46.70      4.07 o
  13   1  -4       11.90       16.76      5.14 o
   0   2  -4      974.18      968.02      9.54 o
   1   2  -4       91.67       82.63      3.04 o
   2   2  -4       18.15       17.50      2.69 o
   3   2  -4       15.13       26.91      2.81 o
   4   2  -4      345.60      344.76      3.98 o
   5   2  -4      156.07      120.80      3.43 o
   6   2  -4       33.78       36.63      3.30 o
   7   2  -4      166.18      164.14      3.56 o
   8   2  -4      169.61      178.91      3.96 o
   9   2  -4      286.49      267.30      3.98 o
  10   2  -4       40.84       41.06      3.75 o
  11   2  -4        2.70        3.60      3.83 o
  12   2  -4       16.51       20.25      3.89 o
  13   2  -4       62.96       71.31      4.42 o
   1   3  -4        7.63        8.51      2.74 o
   2   3  -4      542.01      535.48      5.86 o
   3   3  -4       33.82       38.67      2.74 o
   4   3  -4       75.70       66.58      2.91 o
   5   3  -4       91.16       99.98      3.33 o
   6   3  -4      487.03      472.52      5.50 o
   7   3  -4       52.82       52.52      3.40 o
   8   3  -4      273.99      267.54      5.66 o
   9   3  -4       13.34       17.50      3.69 o
  10   3  -4       60.50       60.01      3.84 o
  11   3  -4       38.13       36.97      4.55 o
  12   3  -4       80.23       85.79      5.01 o
  13   3  -4       13.05       15.50      4.30 o
   0   4  -4      277.69      282.95     10.32 o
   1   4  -4       61.89       47.13      2.78 o
   2   4  -4       12.25       11.07      2.83 o
   3   4  -4      261.48      253.17      3.13 o
   4   4  -4       23.00       24.88      3.09 o
   5   4  -4      286.93      264.52      3.59 o
   6   4  -4       17.89       27.39      3.31 o
   7   4  -4       40.63       42.28      4.98 o
   8   4  -4      117.14      115.39      5.84 o
   9   4  -4       47.39       59.84      3.86 o
  10   4  -4       31.20       30.72      4.21 o
  11   4  -4        2.20       12.25      4.54 o
  12   4  -4       11.43       13.19      4.92 o
   1   5  -4      177.48      169.21      3.18 o
   2   5  -4      226.28      229.69      3.05 o
   3   5  -4      328.96      322.00      3.52 o
   4   5  -4       49.87       60.27      3.54 o
   5   5  -4       28.35       33.04      3.55 o
   6   5  -4      102.73      108.99      3.34 o
   7   5  -4      506.34      469.95     12.02 o
   8   5  -4      140.31      134.99      3.43 o
   9   5  -4       11.03        8.07      3.78 o
  10   5  -4       45.37       42.96      4.02 o
  11   5  -4      189.73      181.93      5.39 o
  12   5  -4       17.18       18.90      5.02 o
   0   6  -4       28.43       29.94      3.56 o
   1   6  -4      160.42      172.78      2.83 o
   2   6  -4      104.12      105.48      2.90 o
   3   6  -4        7.60       13.26      3.09 o
   4   6  -4      642.47      599.22      5.86 o
   5   6  -4       87.90       86.86      3.41 o
   6   6  -4       61.68       64.07      3.26 o
   7   6  -4       12.39       21.55      3.26 o
   8   6  -4      163.51      156.08      4.07 o
   9   6  -4       36.06       41.58      3.89 o
  10   6  -4       52.31       52.14      4.47 o
  11   6  -4        0.68        6.76      5.19 o
  12   6  -4       14.80       11.04      4.25 o
   1   7  -4      177.46      172.59      2.86 o
   2   7  -4       31.98       31.12      2.83 o
   3   7  -4       25.50       24.84      3.02 o
   4   7  -4       18.51       23.67      3.01 o
   5   7  -4       35.60       34.82      3.34 o
   6   7  -4       87.36       81.06      3.44 o
   7   7  -4      412.16      388.88      9.94 o
   8   7  -4       94.67       92.68      4.29 o
   9   7  -4       16.90       20.41      3.49 o
  10   7  -4       54.73       50.89      4.07 o
  11   7  -4       42.43       41.49      3.78 o
   0   8  -4      447.85      427.60     14.28 o
   1   8  -4       86.85       84.14      2.64 o
   2   8  -4       16.13       18.61      2.86 o
   3   8  -4       30.74       37.26      2.97 o
   4   8  -4      111.24      102.85      3.19 o
   5   8  -4       48.15       48.35      3.09 o
   6   8  -4       94.56       85.69      3.58 o
   7   8  -4       55.85       56.64      3.21 o
   8   8  -4       49.56       50.83      3.15 o
   9   8  -4       34.21       33.16      3.28 o
  10   8  -4        0.86        4.70      3.67 o
  11   8  -4        3.73        8.21      4.26 o
   1   9  -4       42.74       44.28      2.82 o
   2   9  -4      454.01      427.91      4.03 o
   3   9  -4      146.86      137.25      3.03 o
   4   9  -4       28.44       31.91      3.08 o
   5   9  -4       26.55       34.53      3.05 o
   6   9  -4      196.01      188.38      4.70 o
   7   9  -4        7.85        9.99      3.37 o
   8   9  -4       28.22       37.31      3.23 o
   9   9  -4       54.23       50.10      3.34 o
  10   9  -4       27.23       24.63      3.77 o
  11   9  -4       14.04       17.60      4.47 o
   0  10  -4      180.79      166.44      4.55 o
   1  10  -4        8.18       12.75      2.89 o
   2  10  -4       49.77       49.99      2.87 o
   3  10  -4        4.13        8.09      2.97 o
   4  10  -4       53.89       57.16      3.27 o
   5  10  -4      100.14      103.56      3.23 o
   6  10  -4        4.98        7.82      3.21 o
   7  10  -4        0.51        3.19      3.26 o
   8  10  -4        6.83       12.37      3.44 o
   9  10  -4       37.22       37.79      3.90 o
  10  10  -4       16.13       18.24      3.94 o
   1  11  -4       21.55       23.47      2.96 o
   2  11  -4       19.50       21.41      2.91 o
   3  11  -4      187.90      173.55      3.13 o
   4  11  -4       13.41       12.93      3.17 o
   5  11  -4      149.69      145.95      4.48 o
   6  11  -4       37.43       43.88      3.32 o
   7  11  -4       43.37       40.49      3.40 o
   8  11  -4       29.45       29.61      3.48 o
   9  11  -4       11.43       13.07      3.51 o
   0  12  -4       41.43       46.79      4.45 o
   1  12  -4       48.58       51.83      3.13 o
   2  12  -4       33.10       35.82      3.19 o
   3  12  -4       61.89       62.24      3.05 o
   4  12  -4      203.84      183.82      3.35 o
   5  12  -4       58.81       51.71      3.47 o
   6  12  -4       18.73       21.99      3.41 o
   7  12  -4       14.55       20.80      3.50 o
   8  12  -4       35.97       35.77      3.59 o
   1  13  -4       15.81       19.72      3.05 o
   2  13  -4        2.31        5.92      3.17 o
   3  13  -4       25.89       27.51      3.43 o
   4  13  -4        6.36       10.31      3.43 o
   5  13  -4       23.32       22.35      3.50 o
   6  13  -4       12.99       12.39      3.57 o
   7  13  -4       40.78       41.36      3.67 o
   0  14  -4        5.86        9.26      4.58 o
   1  14  -4       17.64       17.48      3.11 o
   2  14  -4        1.99        4.26      3.34 o
   3  14  -4       42.17       41.37      3.55 o
   4  14  -4       49.11       48.58      3.64 o
   5  14  -4        8.53       11.96      3.53 o
   6  14  -4        3.34        4.57      3.92 o
   1  15  -4        4.32       10.47      3.49 o
   2  15  -4       23.17       26.78      3.61 o
   3  15  -4        7.54        8.99      3.65 o
   4  15  -4        8.98       12.02      3.77 o
   5  15  -4        1.17        7.16      3.81 o
   0  16  -4       11.47       11.03      4.97 o
   1  16  -4        5.36        7.63      3.60 o
   2  16  -4        4.76        6.99      3.67 o
   2   0  -3     4482.13     4545.06    102.33 o
   4   0  -3      159.50      175.35      5.77 o
   6   0  -3      615.96      585.29      6.16 o
   8   0  -3       93.44       93.43      7.09 o
  10   0  -3      219.57      196.72      5.53 o
  12   0  -3      172.75      163.04      5.83 o
   0   1  -3      226.64      214.74      7.57 o
   1   1  -3      784.59      725.32      8.78 o
   2   1  -3     1377.44     1372.14     20.81 o
   3   1  -3      714.31      714.09      9.39 o
   4   1  -3      132.41      133.29      3.30 o
   5   1  -3     1042.09     1091.44      6.66 o
   6   1  -3     1048.62     1025.16      9.87 o
   7   1  -3       40.52       46.68      3.62 o
   8   1  -3      110.26      106.22      3.80 o
   9   1  -3       11.09       15.71      3.43 o
  10   1  -3       70.08       72.60      3.82 o
  11   1  -3       10.76       11.70      3.72 o
  12   1  -3       17.37       16.22      3.91 o
  13   1  -3       99.97      104.28      4.45 o
   1   2  -3      558.19      587.63     11.75 o
   2   2  -3      478.88      489.13      7.76 o
   3   2  -3     2188.75     2231.33     41.33 o
   4   2  -3      315.39      327.62      6.23 o
   5   2  -3      993.30      986.49      6.77 o
   6   2  -3      202.13      182.66      3.47 o
   7   2  -3      132.36      141.60      3.63 o
   8   2  -3      157.81      143.51      6.20 o
   9   2  -3      285.39      260.20      5.22 o
  10   2  -3       24.45       27.20      4.57 o
  11   2  -3       78.84       83.69      4.10 o
  12   2  -3       24.71       31.13      4.04 o
  13   2  -3        0.12        4.81      4.10 o
   0   3  -3      832.61      818.16     13.22 o
   1   3  -3        4.77        7.42      2.75 o
   2   3  -3       55.83       58.51      2.86 o
   3   3  -3      901.40      891.70     17.41 o
   4   3  -3     2808.46     2831.37     45.62 o
   5   3  -3      111.48      105.22      3.41 o
   6   3  -3        2.74        5.05      3.18 o
   7   3  -3       60.79       71.25      3.69 o
   8   3  -3       22.24       20.33      3.56 o
   9   3  -3        2.02        5.01      3.70 o
  10   3  -3       25.67       28.44      4.39 o
  11   3  -3        8.29       17.03      3.89 o
  12   3  -3      142.88      134.44      4.29 o
  13   3  -3        3.28       10.20      4.99 o
   1   4  -3      936.55      948.94     16.59 o
   2   4  -3      472.35      486.86      8.14 o
   3   4  -3      966.41      962.79     16.46 o
   4   4  -3      149.40      160.57      4.27 o
   5   4  -3       79.03       79.75      3.42 o
   6   4  -3      151.87      156.64      3.49 o
   7   4  -3      461.38      457.45     11.91 o
   8   4  -3       16.07       17.23      4.25 o
   9   4  -3       65.36       53.92      4.38 o
  10   4  -3       45.91       49.85      4.32 o
  11   4  -3       85.92       88.07      7.23 o
  12   4  -3        2.82       11.33      4.68 o
  13   4  -3       37.16       31.02      6.98 o
   0   5  -3      327.50      317.45      4.90 o
   1   5  -3       36.10       31.32      2.70 o
   2   5  -3       11.43       17.09      2.91 o
   3   5  -3     1110.94     1090.59     10.89 o
   4   5  -3      270.59      258.97      5.07 o
   5   5  -3      447.90      420.44      8.79 o
   6   5  -3       50.99       57.45      3.29 o
   7   5  -3       55.80       51.86      3.71 o
   8   5  -3       50.65       47.84      4.29 o
   9   5  -3       85.00       81.45      4.39 o
  10   5  -3       28.85       32.15      4.34 o
  11   5  -3        0.26        4.97      4.57 o
  12   5  -3        1.52        7.38      4.79 o
  13   5  -3       28.29       27.32      5.06 o
   1   6  -3       37.49       49.90      2.55 o
   2   6  -3      999.23      965.42      7.13 o
   3   6  -3       37.65       49.74      2.99 o
   4   6  -3       61.33       57.21      3.40 o
   5   6  -3       42.03       43.97      3.31 o
   6   6  -3      313.76      295.56      4.05 o
   7   6  -3       11.66       13.98      3.74 o
   8   6  -3      275.34      260.14      8.81 o
   9   6  -3       26.80       18.66      4.39 o
  10   6  -3       31.32       30.09      3.89 o
  11   6  -3        0.06        1.89      4.02 o
  12   6  -3       74.17       69.95      4.28 o
  13   6  -3        2.94       12.17      4.42 o
   0   7  -3       30.36       27.87      3.58 o
   1   7  -3      353.04      309.69      3.05 o
   2   7  -3       15.26       14.81      2.89 o
   3   7  -3      103.77      111.37      3.00 o
   4   7  -3      138.37      142.14      4.64 o
   5   7  -3      474.10      493.96      7.68 o
   6   7  -3       90.28       90.55      3.38 o
   7   7  -3      151.74      148.09      3.42 o
   8   7  -3       44.05       53.09      3.35 o
   9   7  -3       31.00       31.77      3.85 o
  10   7  -3       15.92       13.43      3.97 o
  11   7  -3        0.55        5.65      4.29 o
  12   7  -3        7.08        7.62      4.09 o
   1   8  -3      126.66      138.11      2.96 o
   2   8  -3      205.35      193.30      3.03 o
   3   8  -3      370.14      344.67      4.41 o
   4   8  -3       39.18       38.39      2.98 o
   5   8  -3       43.26       43.34      3.36 o
   6   8  -3      102.36      105.17      3.49 o
   7   8  -3       70.83       66.17      3.43 o
   8   8  -3       21.66       24.57      3.44 o
   9   8  -3       72.47       73.86      4.16 o
  10   8  -3       12.67       14.29      4.06 o
  11   8  -3       22.07       27.39      5.14 o
  12   8  -3       27.61       30.03      4.42 o
   0   9  -3       39.30       34.02      4.22 o
   1   9  -3      119.98      115.10      2.85 o
   2   9  -3       67.32       66.49      2.93 o
   3   9  -3       66.89       71.50      2.82 o
   4   9  -3      393.36      375.92      5.52 o
   5   9  -3       77.04       74.66      3.39 o
   6   9  -3      163.05      159.27      3.58 o
   7   9  -3        8.13       12.20      3.42 o
   8   9  -3        1.16        4.82      3.30 o
   9   9  -3       59.19       61.89      4.15 o
  10   9  -3        4.17       10.03      4.22 o
  11   9  -3       31.27       31.89      4.38 o
   1  10  -3      149.22      143.92      3.18 o
   2  10  -3      298.57      275.89      5.51 o
   3  10  -3      432.82      396.04      5.03 o
   4  10  -3       46.38       49.27      3.09 o
   5  10  -3      140.38      136.54      3.55 o
   6  10  -3       69.08       65.05      3.44 o
   7  10  -3      106.12      102.30      3.56 o
   8  10  -3        7.28        5.55      3.48 o
   9  10  -3       53.56       50.81      4.19 o
  10  10  -3       31.42       32.87      4.26 o
  11  10  -3       20.19       21.87      4.48 o
   0  11  -3      259.05      252.91      6.93 o
   1  11  -3       51.80       59.26      3.04 o
   2  11  -3       29.53       37.10      3.23 o
   3  11  -3       80.18       66.13      3.12 o
   4  11  -3       54.62       48.09      3.02 o
   5  11  -3       68.57       67.41      4.07 o
   6  11  -3       20.30       20.50      3.47 o
   7  11  -3       62.92       64.36      3.57 o
   8  11  -3      143.16      135.48      4.82 o
   9  11  -3        4.61        5.78      4.29 o
  10  11  -3        9.81        9.02      3.02 o
   1  12  -3       36.32       35.33      3.05 o
   2  12  -3      241.69      226.29      5.60 o
   3  12  -3        9.21       14.63      3.35 o
   4  12  -3       12.76       16.45      3.16 o
   5  12  -3       11.34       12.72      3.40 o
   6  12  -3      130.32      131.96      3.74 o
   7  12  -3        0.41        2.83      3.61 o
   8  12  -3       13.67       18.58      3.76 o
   9  12  -3        2.04        2.65      4.34 o
   0  13  -3       84.00       81.90      4.35 o
   1  13  -3        7.52        8.16      3.02 o
   2  13  -3        4.43       10.76      3.33 o
   3  13  -3       37.36       39.44      3.25 o
   4  13  -3       89.57       85.46      3.40 o
   5  13  -3      101.59      102.74      3.65 o
   6  13  -3       31.21       33.44      3.73 o
   7  13  -3       36.62       32.11      3.62 o
   8  13  -3        3.81        2.62      3.96 o
   9  13  -3       20.61       19.78      4.69 o
   1  14  -3       10.14       12.39      3.20 o
   2  14  -3       28.73       30.50      3.54 o
   3  14  -3       80.59       77.87      3.63 o
   4  14  -3       13.76       17.76      3.54 o
   5  14  -3       27.03       29.23      3.51 o
   6  14  -3       17.35       23.63      3.88 o
   7  14  -3        1.48        5.57      3.97 o
   0  15  -3       20.23       13.41      4.58 o
   1  15  -3       21.50       24.01      3.26 o
   2  15  -3        8.18       10.77      3.55 o
   3  15  -3        1.43        5.79      3.44 o
   4  15  -3       32.73       27.98      3.61 o
   5  15  -3        0.84        5.22      3.68 o
   6  15  -3        1.67        4.96      3.84 o
   1  16  -3        5.38       12.19      3.50 o
   2  16  -3       23.76       25.48      3.78 o
   3  16  -3       14.73       13.84      3.76 o
   4  16  -3        3.59        7.89      3.79 o
   0  17  -3        5.03        8.34      5.15 o
   1  17  -3        4.42       11.35      3.64 o
   0   0  -2     4158.17     4181.82    102.31 o
   2   0  -2     1087.01     1140.04     18.02 o
   4   0  -2     3296.80     3349.20     16.04 o
   6   0  -2      837.98      907.15      9.32 o
   8   0  -2     1776.80     1778.15     11.13 o
  10   0  -2      135.19      125.19      7.31 o
  12   0  -2       54.35       42.61      7.74 o
  14   0  -2      119.96      114.91      8.59 o
   1   1  -2      983.29     1047.28     17.14 o
   2   1  -2      606.42      591.23      7.52 o
   3   1  -2     1237.77     1224.28     10.52 o
   4   1  -2      101.20      102.76      3.48 o
   5   1  -2      691.75      678.07      5.33 o
   6   1  -2       41.25       41.19      3.88 o
   7   1  -2      414.43      370.21      4.65 o
   8   1  -2      113.99      125.85      9.73 o
   9   1  -2      368.50      338.12      5.60 o
  10   1  -2      186.13      185.45      5.76 o
  11   1  -2      206.81      209.63      9.88 o
  12   1  -2       16.06       13.86      5.38 o
  13   1  -2        7.04        7.25      7.76 o
  14   1  -2       56.24       50.29      4.93 o
   0   2  -2     4913.20     5035.64     86.23 o
   1   2  -2     1878.72     1842.59     27.73 o
   2   2  -2      116.09      120.07      3.49 o
   3   2  -2      109.49      102.85      3.55 o
   4   2  -2      384.84      366.87      5.99 o
   5   2  -2      994.84     1027.61      7.84 o
   6   2  -2       14.44       16.62      4.16 o
   7   2  -2      204.78      200.50      4.33 o
   8   2  -2      332.33      334.46      4.70 o
   9   2  -2      271.41      277.36      6.27 o
  10   2  -2      105.13      106.19      4.47 o
  11   2  -2        8.74        8.67      4.57 o
  12   2  -2      205.22      194.06     10.61 o
  13   2  -2       63.60       70.76      4.89 o
  14   2  -2        4.73       14.66      6.24 o
   1   3  -2      771.11      829.22     10.50 o
   2   3  -2     1544.06     1528.20     16.79 o
   3   3  -2      123.75      124.47      3.42 o
   4   3  -2      579.18      556.62      5.14 o
   5   3  -2      653.86      725.06     10.58 o
   6   3  -2     1225.66     1258.53     13.47 o
   7   3  -2       28.21       34.97      3.91 o
   8   3  -2      288.57      295.53      4.58 o
   9   3  -2        6.87        9.25      4.53 o
  10   3  -2       80.02       74.78      6.00 o
  11   3  -2       29.05       30.51      4.47 o
  12   3  -2       63.08       72.08      4.70 o
  13   3  -2       20.67       22.80      4.77 o
  14   3  -2       41.81       44.72      4.99 o
   0   4  -2      186.59      184.30      4.93 o
   1   4  -2      517.53      490.07      6.84 o
   2   4  -2      566.53      584.31      5.94 o
   3   4  -2     1701.56     1809.27     28.64 o
   4   4  -2      831.29      912.74     13.13 o
   5   4  -2     1018.53     1015.45     11.19 o
   6   4  -2      111.03      112.24      3.90 o
   7   4  -2      110.25      119.55      4.41 o
   8   4  -2      309.32      309.36      4.70 o
   9   4  -2      589.99      578.41     10.43 o
  10   4  -2       97.95       95.53      4.62 o
  11   4  -2        4.68       14.19      4.57 o
  12   4  -2      111.38      100.17      4.79 o
  13   4  -2       66.48       72.53      4.34 o
  14   4  -2       20.35       20.59      5.19 o
   1   5  -2      251.45      270.46      3.18 o
   2   5  -2       67.60       65.99      2.84 o
   3   5  -2     1196.38     1191.23     15.09 o
   4   5  -2      253.41      262.57      4.98 o
   5   5  -2      214.36      210.11      3.92 o
   6   5  -2      135.76      148.28      3.72 o
   7   5  -2      388.27      352.56      7.23 o
   8   5  -2       27.65       32.82      4.14 o
   9   5  -2      140.38      127.75      4.51 o
  10   5  -2      103.86       93.13      3.95 o
  11   5  -2       55.89       62.75      3.87 o
  12   5  -2       31.07       30.30      4.20 o
  13   5  -2        3.84        5.71      4.19 o
   0   6  -2      752.78      684.30     10.09 o
   1   6  -2       28.48       42.61      2.99 o
   2   6  -2      636.39      611.61      6.58 o
   3   6  -2      486.10      505.76      5.46 o
   4   6  -2     1389.98     1345.15     17.07 o
   5   6  -2      224.18      226.42      3.45 o
   6   6  -2      232.09      239.87      3.44 o
   7   6  -2       17.06       18.87      3.16 o
   8   6  -2      222.91      223.65      6.84 o
   9   6  -2       57.26       57.39      3.59 o
  10   6  -2      114.06      119.38      4.12 o
  11   6  -2        4.00        9.74      3.95 o
  12   6  -2       27.32       26.62      4.06 o
  13   6  -2        5.62        8.51      4.24 o
   1   7  -2      104.49      105.99      2.98 o
   2   7  -2        5.21        5.16      3.17 o
   3   7  -2      550.92      561.70      5.78 o
   4   7  -2      108.63      133.87      4.41 o
   5   7  -2      175.32      178.58      3.41 o
   6   7  -2      113.56      122.98      3.74 o
   7   7  -2      209.92      207.68      3.45 o
   8   7  -2       69.13       72.03      3.72 o
   9   7  -2       93.60       85.63      3.88 o
  10   7  -2       78.38       79.58      3.59 o
  11   7  -2       57.68       56.59      4.21 o
  12   7  -2        0.48        5.17      4.30 o
  13   7  -2        2.06        9.95      4.51 o
   0   8  -2      981.33      956.42      6.50 o
   1   8  -2        8.62        5.28      3.34 o
   2   8  -2      447.09      437.83      5.88 o
   3   8  -2       37.70       36.03      3.22 o
   4   8  -2      104.77      107.67      3.67 o
   5   8  -2      369.12      357.37      4.08 o
   6   8  -2      393.23      376.91      6.53 o
   7   8  -2      171.33      177.97      3.51 o
   8   8  -2      298.04      301.82      4.79 o
   9   8  -2      198.99      194.59      6.61 o
  10   8  -2       20.70       23.07      3.67 o
  11   8  -2        3.40        9.11      4.01 o
  12   8  -2       15.28       12.42      4.27 o
   1   9  -2      584.83      570.83      7.76 o
   2   9  -2      263.92      253.53      3.76 o
   3   9  -2       51.78       56.00      3.28 o
   4   9  -2       45.78       49.36      3.17 o
   5   9  -2       39.62       40.65      3.26 o
   6   9  -2      262.63      249.60      3.70 o
   7   9  -2      206.80      185.72      3.46 o
   8   9  -2      104.86       98.64      3.84 o
   9   9  -2       55.23       62.92      3.85 o
  10   9  -2       42.38       47.58      3.91 o
  11   9  -2       14.19       16.82      4.05 o
  12   9  -2       28.60       32.21      5.27 o
   0  10  -2      289.65      275.88      5.45 o
   1  10  -2      193.96      167.85      3.67 o
   2  10  -2       73.98       79.33      3.97 o
   3  10  -2      121.99      121.47      3.57 o
   4  10  -2       32.72       30.51      3.31 o
   5  10  -2      309.39      295.18      3.63 o
   6  10  -2      113.03      106.97      3.38 o
   7  10  -2        2.75        7.47      3.31 o
   8  10  -2      120.54      118.54      3.89 o
   9  10  -2       58.02       59.85      3.81 o
  10  10  -2       18.27       15.16      4.11 o
  11  10  -2        7.29        9.32      4.84 o
   1  11  -2       31.19       37.53      3.36 o
   2  11  -2       44.31       50.63      3.96 o
   3  11  -2      446.65      425.76      3.96 o
   4  11  -2       21.07       25.89      3.43 o
   5  11  -2      397.49      370.98      6.61 o
   6  11  -2       35.98       38.56      3.36 o
   7  11  -2       55.20       54.50      3.45 o
   8  11  -2       20.00       19.09      3.35 o
   9  11  -2       55.47       59.85      4.14 o
  10  11  -2       17.06       17.88      4.22 o
  11  11  -2       26.92       24.28      5.10 o
   0  12  -2      112.08      108.93      5.00 o
   1  12  -2       29.47       31.72      3.48 o
   2  12  -2       25.53       22.84      3.86 o
   3  12  -2       40.83       40.92      3.52 o
   4  12  -2      175.24      164.60      3.82 o
   5  12  -2       19.47       21.10      3.49 o
   6  12  -2      106.37       98.78      3.58 o
   7  12  -2        9.92       11.86      3.48 o
   8  12  -2       61.60       63.26      3.53 o
   9  12  -2        3.41        9.78      4.08 o
  10  12  -2       31.97       27.50      4.40 o
   1  13  -2       51.28       50.90      3.52 o
   2  13  -2      126.29      126.94      4.14 o
   3  13  -2      149.32      156.20      3.66 o
   4  13  -2        2.35        0.22      3.51 o
   5  13  -2       61.92       60.93      3.76 o
   6  13  -2       50.89       48.01      3.64 o
   7  13  -2       46.91       51.25      3.76 o
   8  13  -2        7.91        7.63      3.70 o
   9  13  -2        5.55        8.43      4.33 o
   0  14  -2       19.94       20.70      5.01 o
   1  14  -2       38.67       39.20      3.54 o
   2  14  -2        7.37       14.56      3.98 o
   3  14  -2       19.08       19.18      3.64 o
   4  14  -2       28.42       29.79      3.69 o
   5  14  -2       31.76       34.88      3.69 o
   6  14  -2        7.72        3.72      3.73 o
   7  14  -2       32.75       34.94      3.81 o
   8  14  -2        6.11        6.91      3.96 o
   1  15  -2        7.74       14.68      3.66 o
   2  15  -2       61.13       61.92      4.82 o
   3  15  -2        3.97       10.69      3.54 o
   4  15  -2       10.12       11.50      3.85 o
   5  15  -2        0.69        5.43      3.70 o
   6  15  -2       20.63       19.55      3.84 o
   7  15  -2        1.62        4.99      4.02 o
   0  16  -2       57.49       49.04      5.22 o
   1  16  -2       14.78       22.60      3.99 o
   2  16  -2        6.49        5.45      3.98 o
   3  16  -2       12.59       14.36      3.72 o
   4  16  -2        6.14        6.32      3.87 o
   5  16  -2       21.48       25.27      3.86 o
   6  16  -2        0.16        1.54      4.08 o
   1  17  -2        1.21        6.08      4.22 o
   2  17  -2        4.81        3.84      4.12 o
   3  17  -2       19.05       20.47      3.84 o
   2   0  -1     6551.95     7020.76     34.19 o
   4   0  -1       28.55       31.65      7.89 o
   6   0  -1      390.32      432.62      8.53 o
   8   0  -1      301.64      274.96      8.80 o
  10   0  -1      162.12      159.18      8.47 o
  12   0  -1       72.35       62.04      7.60 o
  14   0  -1       53.98       53.98      9.47 o
   0   1  -1    12494.74    12614.31    227.45 o
   1   1  -1     4331.41     4394.55     69.47 o
   2   1  -1     1790.88     2002.70     22.98 o
   3   1  -1     4749.33     4844.23     18.40 o
   4   1  -1      760.80      800.89     11.10 o
   5   1  -1     2515.54     2662.30     35.56 o
   6   1  -1     1360.80     1414.80     15.63 o
   7   1  -1      367.25      327.75      7.41 o
   8   1  -1      683.35      706.73     15.74 o
   9   1  -1      765.13      708.24      6.46 o
  10   1  -1      109.48      103.12      5.67 o
  11   1  -1       59.95       58.95      5.60 o
  12   1  -1       35.02       38.39      5.34 o
  13   1  -1      100.59      104.35      6.02 o
  14   1  -1       40.00       46.49      6.15 o
   1   2  -1     1218.43     1352.20     11.99 o
   2   2  -1      734.61      755.32      8.56 o
   3   2  -1     4324.65     4340.27     35.58 o
   4   2  -1      245.23      261.92      4.50 o
   5   2  -1      901.00     1032.91      6.44 o
   6   2  -1       43.38       43.26      4.31 o
   7   2  -1       71.86       79.51      5.18 o
   8   2  -1      294.03      310.78      4.83 o
   9   2  -1       54.62       64.08      4.47 o
  10   2  -1       17.75       20.56      5.43 o
  11   2  -1      589.51      568.49      6.44 o
  12   2  -1       80.92       85.37      5.69 o
  13   2  -1       14.25       13.30      4.53 o
  14   2  -1       39.38       35.70      5.98 o
   0   3  -1     8336.88     8419.68    138.86 o
   1   3  -1     2694.42     2754.78     27.30 o
   2   3  -1     3430.20     3418.10     42.25 o
   3   3  -1      517.14      557.36      8.08 o
   4   3  -1      215.81      180.31      3.71 o
   5   3  -1      268.08      289.56      4.60 o
   6   3  -1     1068.54     1102.49     15.35 o
   7   3  -1      109.51      108.30      4.50 o
   8   3  -1     1264.09     1194.21      6.31 o
   9   3  -1      152.97      156.51      4.58 o
  10   3  -1       79.14       76.73      4.50 o
  11   3  -1        6.94       11.16      4.64 o
  12   3  -1      134.40      139.75      4.66 o
  13   3  -1        7.15        9.58      4.67 o
  14   3  -1       85.69       89.43      6.71 o
   1   4  -1     1191.93     1246.24     20.81 o
   2   4  -1     1274.34     1312.74     24.16 o
   3   4  -1      127.86      116.49      3.53 o
   4   4  -1      266.90      280.93      4.34 o
   5   4  -1      301.76      277.97      4.67 o
   6   4  -1      596.58      626.51      9.06 o
   7   4  -1       95.32       94.96      3.38 o
   8   4  -1      148.16      163.28      3.97 o
   9   4  -1        7.93        9.29      3.70 o
  10   4  -1      125.89      120.41      5.66 o
  11   4  -1       90.59       96.28      3.94 o
  12   4  -1       20.63       23.76      4.11 o
  13   4  -1        3.19       -0.62      4.11 o
  14   4  -1        9.20       11.55      4.41 o
   0   5  -1     2097.34     1971.36     21.79 o
   1   5  -1     2484.55     2630.62     44.89 o
   2   5  -1     1601.68     1658.81     17.05 o
   3   5  -1      253.50      282.75      3.70 o
   4   5  -1      936.48      974.11     13.35 o
   5   5  -1     1155.30     1214.60     14.24 o
   6   5  -1      193.10      217.83      5.09 o
   7   5  -1      113.30      105.26      3.62 o
   8   5  -1      280.59      256.95      3.81 o
   9   5  -1      875.85      818.17      6.01 o
  10   5  -1      201.83      199.50      4.23 o
  11   5  -1       13.35       14.41      3.56 o
  12   5  -1       40.72       45.64      3.83 o
  13   5  -1       75.71       74.95      4.31 o
  14   5  -1        2.99       11.74      4.52 o
   1   6  -1       69.95       54.82      3.75 o
   2   6  -1      333.10      395.67      6.14 o
   3   6  -1      523.97      500.51      8.91 o
   4   6  -1      451.92      436.35      4.55 o
   5   6  -1      372.43      367.18      5.07 o
   6   6  -1      275.87      266.25      3.97 o
   7   6  -1       33.45       38.03      3.55 o
   8   6  -1       17.33       19.69      3.47 o
   9   6  -1        7.24        7.05      3.51 o
  10   6  -1      192.70      191.49      4.74 o
  11   6  -1       41.84       45.24      3.70 o
  12   6  -1       20.95       29.99      3.92 o
  13   6  -1        4.42        9.82      4.23 o
   0   7  -1       16.07       15.41      5.89 o
   1   7  -1      296.26      339.44      4.21 o
   2   7  -1      422.07      448.83      7.38 o
   3   7  -1      859.30      793.08     15.62 o
   4   7  -1      553.83      530.81      5.16 o
   5   7  -1      378.19      379.15      3.88 o
   6   7  -1      208.67      212.73      5.12 o
   7   7  -1       33.81       30.53      3.68 o
   8   7  -1       42.07       48.56      3.32 o
   9   7  -1      245.26      231.03      3.85 o
  10   7  -1      161.33      148.48      4.82 o
  11   7  -1       27.74       26.67      3.76 o
  12   7  -1       30.52       37.43      3.96 o
  13   7  -1       49.19       55.21      4.16 o
   1   8  -1      841.95      846.77      5.01 o
   2   8  -1       27.06       19.36      3.77 o
   3   8  -1      351.96      328.53      4.58 o
   4   8  -1      144.81      149.90      3.83 o
   5   8  -1      441.84      456.38      7.45 o
   6   8  -1       18.42       17.79      3.34 o
   7   8  -1      296.39      299.60      5.16 o
   8   8  -1      224.73      211.33      3.97 o
   9   8  -1       20.72       24.13      3.79 o
  10   8  -1        8.20       10.34      3.62 o
  11   8  -1       77.95       83.45      3.83 o
  12   8  -1       34.36       40.25      4.10 o
  13   8  -1        3.67        5.49      4.30 o
   0   9  -1     3460.70     3396.91     10.88 o
   1   9  -1      777.54      785.24      5.50 o
   2   9  -1      104.92      117.41      3.86 o
   3   9  -1      234.10      217.72      4.07 o
   4   9  -1       75.47       83.01      4.03 o
   5   9  -1      245.76      230.28      3.55 o
   6   9  -1      100.88       99.26      3.37 o
   7   9  -1       88.89       91.78      3.83 o
   8   9  -1      620.47      588.18     10.65 o
   9   9  -1       48.87       50.74      3.86 o
  10   9  -1       28.37       25.06      3.92 o
  11   9  -1        4.86       11.45      3.98 o
  12   9  -1        3.01        6.23      4.15 o
   1  10  -1      178.93      189.41      4.18 o
   2  10  -1      138.89      148.03      4.06 o
   3  10  -1      174.94      164.30      4.32 o
   4  10  -1        3.31       12.69      3.81 o
   5  10  -1       76.43       80.45      3.46 o
   6  10  -1      100.02       93.92      3.46 o
   7  10  -1       22.79       27.54      3.72 o
   8  10  -1       25.82       28.68      3.87 o
   9  10  -1       63.51       54.77      3.57 o
  10  10  -1       39.47       35.06      4.05 o
  11  10  -1      174.88      164.57      5.05 o
  12  10  -1        1.80        1.37      4.33 o
   0  11  -1      658.19      648.73      6.81 o
   1  11  -1      286.48      291.01      4.31 o
   2  11  -1       61.16       61.84      3.88 o
   3  11  -1       60.40       64.47      3.99 o
   4  11  -1      119.25      122.33      3.86 o
   5  11  -1      157.89      154.53      3.59 o
   6  11  -1      171.16      166.61      3.37 o
   7  11  -1        7.13       11.21      3.98 o
   8  11  -1       72.35       68.39      4.21 o
   9  11  -1       59.42       52.14      4.21 o
  10  11  -1        6.98        7.70      4.03 o
  11  11  -1       20.18       23.42      5.01 o
   1  12  -1      107.13      103.99      3.91 o
   2  12  -1      151.07      154.07      4.04 o
   3  12  -1      153.34      141.33      4.08 o
   4  12  -1        0.35       -1.07      3.76 o
   5  12  -1        2.74        7.87      4.83 o
   6  12  -1      241.51      232.43      3.60 o
   7  12  -1       29.82       32.83      3.46 o
   8  12  -1       17.78       22.56      4.17 o
   9  12  -1        8.79       11.26      4.32 o
  10  12  -1      123.74      116.18      4.65 o
   0  13  -1      132.95      131.40      5.53 o
   1  13  -1      102.56      104.12      3.72 o
   2  13  -1       20.30       17.88      3.79 o
   3  13  -1       31.47       27.48      3.85 o
   4  13  -1       39.29       40.41      3.98 o
   5  13  -1        6.47        6.26      3.95 o
   6  13  -1       38.85       41.81      3.54 o
   7  13  -1       10.33        9.07      3.48 o
   8  13  -1        2.54        6.44      4.19 o
   9  13  -1       72.97       68.53      4.39 o
  10  13  -1        7.58       12.00      4.64 o
   1  14  -1       71.98       67.49      3.64 o
   2  14  -1       87.50       87.88      3.98 o
   3  14  -1      138.79      138.21      4.03 o
   4  14  -1        2.05        3.16      3.73 o
   5  14  -1       40.53       39.63      4.11 o
   6  14  -1       17.38       20.51      3.57 o
   7  14  -1       14.94       12.74      4.03 o
   8  14  -1        5.19        7.45      4.17 o
   9  14  -1        0.64        4.48      4.22 o
   0  15  -1       73.10       75.99      5.40 o
   1  15  -1       56.41       55.02      3.92 o
   2  15  -1        6.58       11.13      4.07 o
   3  15  -1       26.05       22.38      3.99 o
   4  15  -1       16.26       23.53      3.86 o
   5  15  -1       28.36       31.67      4.11 o
   6  15  -1       21.70       20.71      3.94 o
   7  15  -1        7.51       13.14      4.31 o
   8  15  -1       48.01       51.63      4.51 o
   1  16  -1        4.37        6.95      3.87 o
   2  16  -1       32.07       33.18      4.15 o
   3  16  -1        2.22        5.57      4.06 o
   4  16  -1        0.98        2.67      3.98 o
   5  16  -1        2.51       10.01      3.80 o
   6  16  -1       15.71       14.84      3.82 o
   0  17  -1       63.21       65.15      5.47 o
   1  17  -1       24.19       23.99      4.07 o
   2  17  -1        0.48        6.35      3.99 o
   3  17  -1        2.73        2.02      4.43 o
   4  17  -1        2.03        9.44      4.37 o
   2   0   0      182.01      208.55      7.83 o
   4   0   0        0.17        8.72      6.45 o
   6   0   0     1226.07     1156.94      7.90 o
   8   0   0     3571.31     3633.84     22.02 o
  10   0   0      110.41      120.13      5.62 o
  12   0   0        0.54        9.73      8.30 o
  14   0   0      123.08      119.16      6.56 o
   1   1   0      152.06      164.32      6.07 o
   2   1   0     2722.14     2852.29     25.95 o
   3   1   0     2002.50     2125.26     14.18 o
   4   1   0      121.11      100.87      4.50 o
   5   1   0      189.27      210.96      4.25 o
   6   1   0       12.57        7.88      3.48 o
   7   1   0      266.30      321.89      4.28 o
   8   1   0        0.24        7.59      3.96 o
   9   1   0      294.96      306.31      4.86 o
  10   1   0        1.08        4.61      4.38 o
  11   1   0      372.01      387.52      5.29 o
  12   1   0        0.27        4.13      4.01 o
  13   1   0        0.51        6.65      5.03 o
  14   1   0       24.97       33.58      6.28 o
   0   2   0      101.54      122.74      7.42 o
   1   2   0     7204.56     7278.15     84.63 o
   2   2   0      184.55      186.51      5.26 o
   3   2   0     2318.23     2484.26      9.38 o
   4   2   0     2548.36     2492.82     14.55 o
   5   2   0       19.86       22.47      4.19 o
   6   2   0        2.12        8.58      4.17 o
   7   2   0       37.00       32.57      4.25 o
   8   2   0      168.47      172.28      4.67 o
   9   2   0      502.25      489.28      4.42 o
  10   2   0        0.51        7.96      4.06 o
  11   2   0        1.15        4.34      3.86 o
  12   2   0      135.25      142.46      4.16 o
  13   2   0       40.43       46.28      4.13 o
  14   2   0        9.69       10.40      6.55 o
   1   3   0       59.73       53.61      4.87 o
   2   3   0    11716.05    12795.47   1022.12 o
   3   3   0     4184.45     4410.13     33.67 o
   4   3   0        1.24        7.95      4.05 o
   5   3   0        0.37        1.64      3.69 o
   6   3   0       56.86       81.87      3.79 o
   7   3   0       23.79       31.14      3.68 o
   8   3   0      241.38      240.17      4.18 o
   9   3   0        4.43        9.17      3.77 o
  10   3   0      202.37      187.13      4.01 o
  11   3   0       92.85       98.11      4.09 o
  12   3   0      137.45      128.67      4.28 o
  13   3   0       28.39       28.38      4.27 o
  14   3   0        0.96        7.48      4.32 o
   0   4   0     1146.42     1194.66     10.26 o
   1   4   0    14547.22    17632.40   2557.05 o
   2   4   0      871.58      870.14     23.55 o
   3   4   0      162.33      204.85      4.46 o
   4   4   0      102.36      102.19      4.74 o
   5   4   0      516.29      490.47      4.69 o
   6   4   0        3.54        7.71      3.62 o
   7   4   0      110.40      129.39      3.81 o
   8   4   0        1.19        3.37      3.68 o
   9   4   0     1146.11     1104.88     11.73 o
  10   4   0        2.13        5.56      3.86 o
  11   4   0        1.82        7.68      3.88 o
  12   4   0        1.08       -0.46      4.05 o
  13   4   0      106.37      116.46      4.34 o
  14   4   0       32.99       34.15      4.45 o
   1   5   0     2937.44     2957.58     10.08 o
   2   5   0       54.96       48.44      4.28 o
   3   5   0      127.18      161.93      3.91 o
   4   5   0       55.99       49.64      4.40 o
   5   5   0       26.36       47.24      3.62 o
   6   5   0        0.43        6.49      3.66 o
   7   5   0       44.77       46.32      3.98 o
   8   5   0       51.79       51.84      3.77 o
   9   5   0       24.98       29.83      3.90 o
  10   5   0        6.28       10.42      3.81 o
  11   5   0        7.78       16.06      3.91 o
  12   5   0        2.82        6.57      4.09 o
  13   5   0        5.43        9.35      4.24 o
  14   5   0        0.53        3.38      4.61 o
   0   6   0    18969.24    22411.25   2441.89 o
   1   6   0     1023.96     1154.50     17.30 o
   2   6   0      291.49      295.23      4.33 o
   3   6   0      694.26      659.66      8.81 o
   4   6   0      264.77      270.13      3.85 o
   5   6   0       10.96        7.19      4.14 o
   6   6   0      870.23      815.37     12.44 o
   7   6   0       76.16       62.43      3.55 o
   8   6   0      699.70      709.08     11.87 o
   9   6   0       35.99       37.43      3.89 o
  10   6   0      409.81      408.26      5.29 o
  11   6   0       48.33       43.30      4.06 o
  12   6   0       65.15       67.19      4.25 o
  13   6   0        0.59        5.74      4.00 o
  14   6   0       23.08       23.02      4.78 o
   1   7   0       63.22       71.99      3.73 o
   2   7   0      193.72      171.36      4.11 o
   3   7   0     1248.13     1244.14     30.27 o
   4   7   0        9.22       18.98      3.81 o
   5   7   0       87.54      105.91      4.61 o
   6   7   0      135.82      144.77      3.80 o
   7   7   0        2.65        7.42      3.63 o
   8   7   0      212.42      206.98      3.87 o
   9   7   0        8.61       14.14      3.65 o
  10   7   0        8.44       13.38      3.59 o
  11   7   0      275.29      276.02      4.59 o
  12   7   0        2.31        0.45      3.95 o
  13   7   0       11.68       13.94      4.23 o
   0   8   0     3272.82     3043.71     26.87 o
   1   8   0     1149.16     1098.09     10.22 o
   2   8   0        5.44       19.16      3.67 o
   3   8   0      153.19      149.16      6.73 o
   4   8   0      122.63      112.39      3.78 o
   5   8   0        0.93        5.74      3.67 o
   6   8   0       44.93       49.06      4.46 o
   7   8   0       93.06       91.08      3.86 o
   8   8   0      548.44      497.95      9.43 o
   9   8   0       83.67       86.59      3.80 o
  10   8   0       21.96       22.08      3.70 o
  11   8   0        0.46        5.91      3.88 o
  12   8   0        2.76        6.34      4.06 o
  13   8   0       26.90       28.02      4.30 o
   1   9   0      401.69      428.38      4.56 o
   2   9   0      527.52      491.22      7.46 o
   3   9   0      229.62      232.36      4.18 o
   4   9   0       41.63       41.64      3.88 o
   5   9   0       87.47       95.00      3.69 o
   6   9   0        5.49        6.46      4.50 o
   7   9   0       17.28       23.89      3.83 o
   8   9   0      194.38      192.14      4.17 o
   9   9   0       92.40       86.38      3.91 o
  10   9   0       13.56       14.79      3.92 o
  11   9   0       14.47       16.27      4.07 o
  12   9   0        9.05        8.54      4.19 o
   0  10   0      204.52      215.14      5.30 o
   1  10   0     1090.86     1098.94      5.02 o
   2  10   0      130.47      128.33      3.87 o
   3  10   0      271.00      288.22      4.32 o
   4  10   0      204.71      182.09      4.11 o
   5  10   0      392.78      369.75      6.35 o
   6  10   0      142.18      135.02      4.85 o
   7  10   0       96.80       98.64      4.68 o
   8  10   0        0.58        8.79      3.98 o
   9  10   0      206.47      215.30      4.38 o
  10  10   0       39.14       35.40      4.08 o
  11  10   0        1.59        8.37      4.14 o
  12  10   0       10.03       13.74      4.33 o
   1  11   0      125.69      126.39      3.81 o
   2  11   0        3.58        7.81      3.75 o
   3  11   0        9.56       15.43      3.95 o
   4  11   0        3.02        2.96      3.63 o
   5  11   0        2.13       11.03      4.94 o
   6  11   0       26.10       24.47      4.62 o
   7  11   0       36.00       33.99      3.92 o
   8  11   0        1.41        0.79      4.01 o
   9  11   0        2.62        8.16      4.07 o
  10  11   0       56.91       59.65      4.13 o
  11  11   0      120.54      117.57      4.67 o
   0  12   0     1040.07      949.90     11.53 o
   1  12   0       80.60       74.54      3.63 o
   2  12   0       73.28       82.59      3.79 o
   3  12   0        0.08        4.87      3.74 o
   4  12   0       30.11       26.95      3.86 o
   5  12   0       23.37       20.88      3.76 o
   6  12   0      293.58      284.32      5.09 o
   7  12   0        1.49        9.15      3.99 o
   8  12   0       14.59       13.81      4.21 o
   9  12   0       35.44       35.77      4.02 o
  10  12   0        3.44        5.69      4.36 o
  11  12   0       23.08       28.01      4.62 o
   1  13   0       41.81       40.96      3.49 o
   2  13   0       26.40       29.42      3.88 o
   3  13   0      533.36      509.30      9.92 o
   4  13   0        3.52        5.80      3.70 o
   5  13   0      167.47      164.32      3.98 o
   6  13   0       12.79       13.86      4.69 o
   7  13   0        8.27       14.95      4.08 o
   8  13   0        8.19        6.42      3.96 o
   9  13   0        0.50        3.91      4.42 o
  10  13   0       32.75       32.89      4.35 o
   0  14   0       24.79       35.97      5.24 o
   1  14   0       83.36       84.62      3.54 o
   2  14   0        1.22        2.57      3.60 o
   3  14   0        5.29        8.94      4.40 o
   4  14   0        0.02       -0.33      3.90 o
   5  14   0       61.39       55.95      4.34 o
   6  14   0        8.95        8.84      4.51 o
   7  14   0        0.13        0.54      3.96 o
   8  14   0       45.04       45.57      4.42 o
   9  14   0       58.31       57.52      4.56 o
   1  15   0        1.90        7.91      3.50 o
   2  15   0       38.43       40.58      3.82 o
   3  15   0       33.55       35.80      4.24 o
   4  15   0        4.69        7.96      4.03 o
   5  15   0        0.21       15.91      4.11 o
   6  15   0        0.43        1.40      4.96 o
   7  15   0       10.29       15.82      4.37 o
   8  15   0        2.70       11.71      4.45 o
   0  16   0       69.65       69.75      8.58 o
   1  16   0       28.25       40.85      4.03 o
   2  16   0        8.99        8.93      3.86 o
   3  16   0        8.44       15.39      3.96 o
   4  16   0        4.70        5.80      4.05 o
   5  16   0       65.56       70.03      4.25 o
   6  16   0        3.45        1.39      8.41 o
   1  17   0       53.81       60.57      3.86 o
   2  17   0        3.47        0.90      3.91 o
   3  17   0        3.85        7.52      4.08 o
   4  17   0        0.64        5.62      4.13 o
   5  17   0        0.52        3.05      4.72 o
   0  18   0       22.83       21.71      6.27 o
   1  18   0        0.00        6.85      4.23 o
   2   0   1     6458.89     7219.43    951.94 o
   4   0   1       29.99       29.09      5.17 o
   6   0   1      416.68      464.94      6.37 o
   8   0   1      294.37      282.17      6.48 o
  10   0   1      156.33      139.95      4.74 o
  12   0   1       75.10       69.24      4.80 o
  14   0   1       52.19       46.59      6.63 o
   0   1   1    12493.80    12472.31    194.00 o
   1   1   1     4276.15     4299.74     61.62 o
   2   1   1     1782.80     2002.73     24.94 o
   3   1   1     4748.52     4910.18     13.30 o
   4   1   1      753.14      792.28      7.06 o
   5   1   1     2527.19     2719.34     10.88 o
   6   1   1     1369.01     1423.19     14.69 o
   7   1   1      371.08      337.93      3.78 o
   8   1   1      686.62      699.56      6.59 o
   9   1   1      767.36      705.00      6.09 o
  10   1   1      107.49      104.64      3.68 o
  11   1   1       60.16       60.17      3.33 o
  12   1   1       36.28       41.43      3.43 o
  13   1   1      101.05      103.77      4.09 o
  14   1   1       40.15       41.31      4.04 o
   1   2   1     1191.13     1313.17     26.14 o
   2   2   1      726.17      743.80     12.89 o
   3   2   1     4376.53     4396.59     43.37 o
   4   2   1      245.01      263.72      4.72 o
   5   2   1      914.87     1033.62      5.27 o
   6   2   1       47.89       51.07      3.37 o
   7   2   1       79.09       84.86      3.43 o
   8   2   1      298.06      307.83      3.89 o
   9   2   1       53.79       59.07      3.55 o
  10   2   1       17.76       19.98      3.45 o
  11   2   1      587.72      577.06      4.77 o
  12   2   1       80.97       89.47      4.18 o
  13   2   1       14.20       19.00      3.93 o
  14   2   1       40.11       41.23      4.21 o
   0   3   1     8181.72     8293.85    136.60 o
   1   3   1     2699.38     2717.67     61.12 o
   2   3   1     3437.31     3422.16     43.45 o
   3   3   1      518.62      535.73     11.62 o
   4   3   1      219.94      180.68      4.27 o
   5   3   1      269.56      284.28      5.20 o
   6   3   1     1064.81     1116.79      4.88 o
   7   3   1      109.56      106.37      3.56 o
   8   3   1     1264.75     1187.99      5.63 o
   9   3   1      152.24      141.67      4.08 o
  10   3   1       74.06       75.01      4.14 o
  11   3   1        6.93       10.63      3.86 o
  12   3   1      131.64      138.78      4.41 o
  13   3   1        7.17       12.02      4.31 o
  14   3   1       85.93       93.53      4.38 o
   1   4   1     1166.44     1188.61     27.96 o
   2   4   1     1271.96     1295.83     17.49 o
   3   4   1      127.88      114.12      4.50 o
   4   4   1      264.38      276.18      4.86 o
   5   4   1      302.45      271.24      5.33 o
   6   4   1      605.84      630.13      4.91 o
   7   4   1      102.46      103.48      4.06 o
   8   4   1      149.73      159.61      4.27 o
   9   4   1        7.78        8.53      3.95 o
  10   4   1      127.58      116.79      4.10 o
  11   4   1       94.32       98.06      4.12 o
  12   4   1       20.96       25.39      4.08 o
  13   4   1        3.27        3.40      4.36 o
  14   4   1        9.55       11.25      4.42 o
   0   5   1     2094.01     1980.96     31.93 o
   1   5   1     2452.73     2609.70     42.23 o
   2   5   1     1597.48     1645.91     31.70 o
   3   5   1      261.75      283.78      5.40 o
   4   5   1      931.32      947.99      6.09 o
   5   5   1     1173.65     1187.16     27.53 o
   6   5   1      193.83      216.95      6.96 o
   7   5   1      115.42      109.68      3.94 o
   8   5   1      284.51      253.14      6.49 o
   9   5   1      869.12      820.52     12.43 o
  10   5   1      201.22      203.94      4.26 o
  11   5   1       13.26       11.02      4.14 o
  12   5   1       41.12       45.87      4.11 o
  13   5   1       75.78       76.02      4.42 o
  14   5   1        3.25        5.27      4.94 o
   1   6   1       69.98       58.39      3.45 o
   2   6   1      308.94      371.55      6.90 o
   3   6   1      525.53      502.59      6.55 o
   4   6   1      459.71      439.58      5.81 o
   5   6   1      373.80      363.29     13.77 o
   6   6   1      290.47      275.33      6.61 o
   7   6   1       33.15       36.77      4.04 o
   8   6   1       19.60       23.43      3.79 o
   9   6   1        7.15       14.64      4.34 o
  10   6   1      189.80      181.62      4.52 o
  11   6   1       41.50       45.32      4.29 o
  12   6   1       21.19       26.74      4.34 o
  13   6   1        4.44        5.38      4.42 o
   0   7   1       14.67       15.00      4.86 o
   1   7   1      295.29      335.17      4.24 o
   2   7   1      421.37      458.98      6.96 o
   3   7   1      852.87      795.19     12.73 o
   4   7   1      553.70      526.63      5.24 o
   5   7   1      374.36      366.67      5.23 o
   6   7   1      207.81      209.64      4.83 o
   7   7   1       33.39       30.36      4.32 o
   8   7   1       43.49       52.24      3.97 o
   9   7   1      243.84      227.74      4.16 o
  10   7   1      160.83      154.09      4.25 o
  11   7   1       27.90       29.19      4.14 o
  12   7   1       30.60       29.05      4.34 o
  13   7   1       48.69       48.17      4.72 o
   1   8   1      828.05      840.76     10.40 o
   2   8   1       29.76       24.68      3.66 o
   3   8   1      360.39      335.47      5.34 o
   4   8   1      143.75      144.22      4.81 o
   5   8   1      448.36      460.86      5.35 o
   6   8   1       16.28       13.74      4.81 o
   7   8   1      303.97      303.75      7.86 o
   8   8   1      223.40      212.26      3.84 o
   9   8   1       20.81       22.03      3.60 o
  10   8   1        7.35       13.30      3.71 o
  11   8   1       78.55       75.38      3.93 o
  12   8   1       34.76       38.60      3.99 o
  13   8   1        3.70        8.23      4.06 o
   0   9   1     3421.12     3406.99     41.88 o
   1   9   1      777.99      792.20      9.61 o
   2   9   1      104.22      114.76      3.57 o
   3   9   1      234.82      220.25      4.78 o
   4   9   1       82.48       96.14      4.64 o
   5   9   1      247.55      235.40      5.12 o
   6   9   1      103.70      103.88      4.42 o
   7   9   1       89.19       94.77      4.78 o
   8   9   1      622.02      598.02      7.02 o
   9   9   1       49.44       50.88      4.09 o
  10   9   1       26.70       27.94      3.77 o
  11   9   1        4.86        5.29      4.01 o
  12   9   1        2.87        6.29      4.09 o
   1  10   1      178.53      184.78      3.69 o
   2  10   1      140.22      144.45      4.42 o
   3  10   1      174.57      164.86      5.67 o
   4  10   1        3.40        4.95      5.82 o
   5  10   1       76.89       82.84      4.82 o
   6  10   1      101.15       98.31      4.89 o
   7  10   1       21.22       20.98      4.75 o
   8  10   1       25.74       28.45      3.90 o
   9  10   1       63.14       54.61      4.00 o
  10  10   1       39.74       38.12      4.20 o
  11  10   1      174.16      166.95      4.61 o
  12  10   1        1.83        8.18      4.60 o
   0  11   1      665.27      653.86     10.91 o
   1  11   1      280.78      282.72      4.10 o
   2  11   1       61.24       59.13      3.42 o
   3  11   1       58.51       60.32      3.86 o
   4  11   1      115.68      118.20      7.27 o
   5  11   1      161.33      148.01      4.96 o
   6  11   1      171.00      179.24      4.85 o
   7  11   1        7.38        7.74      4.59 o
   8  11   1       72.42       71.40      4.82 o
   9  11   1       58.62       54.15      3.94 o
  10  11   1        6.48       11.05      4.26 o
  11  11   1       20.12       21.67      4.45 o
   1  12   1      106.50      100.35      3.51 o
   2  12   1      151.68      155.88      3.68 o
   3  12   1      154.75      149.42      4.29 o
   4  12   1        0.44        3.95      4.30 o
   5  12   1        2.62        4.22      4.78 o
   6  12   1      247.52      246.13      5.22 o
   7  12   1       29.30       25.36      4.72 o
   8  12   1       18.80       22.87      5.05 o
   9  12   1        8.77       15.66      4.25 o
  10  12   1      123.61      128.83      4.57 o
   0  13   1      132.26      130.89      5.05 o
   1  13   1       98.93       98.38      3.48 o
   2  13   1       20.32       25.37      3.49 o
   3  13   1       32.83       29.10      3.55 o
   4  13   1       38.78       42.52      4.26 o
   5  13   1        5.53        5.44      4.70 o
   6  13   1       38.89       41.57      4.92 o
   7  13   1        9.95       19.09      4.81 o
   8  13   1        2.57       13.94      6.14 o
   9  13   1       71.83       68.41      4.40 o
  10  13   1        7.50       12.75      4.62 o
   1  14   1       70.51       63.07      3.43 o
   2  14   1       86.46       83.07      3.55 o
   3  14   1      140.92      135.42      3.73 o
   4  14   1        2.14       10.62      4.20 o
   5  14   1       40.93       47.26      4.22 o
   6  14   1       17.14       18.60      4.81 o
   7  14   1       15.66       16.64      4.94 o
   8  14   1        5.03        2.37      5.16 o
   9  14   1        0.65        7.36      4.47 o
   0  15   1       72.90       75.74      5.10 o
   1  15   1       57.09       53.99      3.55 o
   2  15   1        6.50       10.30      3.58 o
   3  15   1       25.75       26.77      3.73 o
   4  15   1       17.40       18.00      4.33 o
   5  15   1       28.40       31.82      4.30 o
   6  15   1       21.97       21.94      4.45 o
   7  15   1        7.57        7.66      5.44 o
   8  15   1       47.83       55.93      5.69 o
   1  16   1        4.44        9.29      3.62 o
   2  16   1       31.93       27.95      3.74 o
   3  16   1        2.06        6.19      3.83 o
   4  16   1        0.98        9.44      4.49 o
   5  16   1        2.54        4.04      4.43 o
   6  16   1       15.75       16.56      4.78 o
   0  17   1       62.53       68.45      5.65 o
   1  17   1       23.77       23.91      3.78 o
   2  17   1        0.47        1.80      3.87 o
   3  17   1        2.62        6.27      4.68 o
   4  17   1        1.95        5.38      4.67 o
   0   0   2     4141.92     4212.29     72.23 o
   2   0   2     1079.32     1150.07     22.50 o
   4   0   2     3349.72     3319.78     99.91 o
   6   0   2      847.28      898.80     12.14 o
   8   0   2     1775.49     1807.82     18.93 o
  10   0   2      128.04      120.04      5.68 o
  12   0   2       57.94       56.94      4.79 o
  14   0   2      121.11      122.22      5.95 o
   1   1   2      963.15     1043.67     14.11 o
   2   1   2      619.87      616.80      8.50 o
   3   1   2     1268.18     1216.75     20.98 o
   4   1   2      103.54       94.78      3.40 o
   5   1   2      698.84      696.64     10.56 o
   6   1   2       39.23       43.01      3.27 o
   7   1   2      402.55      354.16      5.87 o
   8   1   2      110.86      118.74      3.40 o
   9   1   2      366.12      333.53      3.64 o
  10   1   2      182.41      182.92      3.63 o
  11   1   2      203.82      213.32      3.64 o
  12   1   2       16.71       13.57      3.50 o
  13   1   2        7.20        5.24      3.63 o
  14   1   2       55.68       52.71      4.88 o
   0   2   2     4952.26     5165.71     84.11 o
   1   2   2     1866.12     1849.79     25.22 o
   2   2   2      115.68      124.51      3.83 o
   3   2   2      102.25       89.74      3.52 o
   4   2   2      376.47      356.16      7.12 o
   5   2   2      987.71     1001.88     13.96 o
   6   2   2       14.20       12.42      3.07 o
   7   2   2      203.39      201.33      3.59 o
   8   2   2      335.34      346.91      5.21 o
   9   2   2      263.57      272.03      4.03 o
  10   2   2      101.86      105.80      3.40 o
  11   2   2        8.92       12.12      3.39 o
  12   2   2      203.49      197.90      3.70 o
  13   2   2       63.55       67.38      4.16 o
  14   2   2        4.86       10.14      4.37 o
   1   3   2      769.13      832.66     13.31 o
   2   3   2     1584.60     1567.58     26.98 o
   3   3   2      122.62      121.50      4.05 o
   4   3   2      578.12      553.56      8.58 o
   5   3   2      652.99      732.07     14.69 o
   6   3   2     1241.64     1272.24     19.60 o
   7   3   2       27.75       35.51      3.20 o
   8   3   2      292.41      293.41      6.24 o
   9   3   2        6.86        8.00      3.32 o
  10   3   2       75.84       76.28      3.45 o
  11   3   2       29.39       34.50      3.40 o
  12   3   2       65.02       67.50      3.96 o
  13   3   2       20.62       20.65      4.07 o
  14   3   2       43.59       54.36      4.50 o
   0   4   2      188.20      184.30      6.32 o
   1   4   2      499.67      491.32     12.41 o
   2   4   2      565.37      585.98     16.29 o
   3   4   2     1724.81     1863.20     35.14 o
   4   4   2      816.97      889.90     16.51 o
   5   4   2     1031.81     1012.02     16.13 o
   6   4   2      113.33      112.00      3.90 o
   7   4   2      110.80      127.01      3.92 o
   8   4   2      306.96      294.40      6.98 o
   9   4   2      575.44      568.44     10.61 o
  10   4   2       95.78       89.88      4.09 o
  11   4   2        4.65        3.61      3.76 o
  12   4   2      109.84      104.59      4.23 o
  13   4   2       66.68       71.94      4.46 o
  14   4   2       20.54       25.10      4.11 o
   1   5   2      240.16      253.31      6.89 o
   2   5   2       62.30       59.72      3.75 o
   3   5   2     1219.86     1196.85     16.70 o
   4   5   2      256.73      270.37      5.34 o
   5   5   2      213.72      211.66      4.81 o
   6   5   2      136.99      139.31      4.57 o
   7   5   2      381.76      350.20      4.93 o
   8   5   2       27.88       30.41      3.74 o
   9   5   2      139.91      131.76      4.04 o
  10   5   2      101.51       96.27      4.06 o
  11   5   2       57.79       56.22      3.82 o
  12   5   2       31.54       34.41      3.74 o
  13   5   2        3.82        6.16      4.02 o
   0   6   2      762.81      693.57     10.27 o
   1   6   2       29.51       43.67      3.89 o
   2   6   2      634.70      610.20     11.06 o
   3   6   2      483.43      505.23     15.79 o
   4   6   2     1403.28     1336.36     27.44 o
   5   6   2      221.90      226.47      4.85 o
   6   6   2      227.79      227.02      4.77 o
   7   6   2       16.97       24.58      4.36 o
   8   6   2      217.65      224.66      4.89 o
   9   6   2       58.20       59.44      3.81 o
  10   6   2      109.67       99.15      3.94 o
  11   6   2        4.02       10.04      4.01 o
  12   6   2       27.25       29.01      4.10 o
  13   6   2        5.53       10.10      4.14 o
   1   7   2      101.54      105.23      3.76 o
   2   7   2        4.76        7.59      3.58 o
   3   7   2      563.29      555.39     15.23 o
   4   7   2      109.48      130.50      4.57 o
   5   7   2      180.53      183.14      4.83 o
   6   7   2      114.90      125.20      4.61 o
   7   7   2      213.12      210.47      4.84 o
   8   7   2       70.35       71.19      4.81 o
   9   7   2       92.61       80.08      3.88 o
  10   7   2       77.53       72.78      3.92 o
  11   7   2       56.20       59.62      4.09 o
  12   7   2        0.51        2.09      4.32 o
  13   7   2        2.15       -0.58      4.47 o
   0   8   2      978.96      955.59     18.57 o
   1   8   2        7.11        5.77      3.62 o
   2   8   2      445.30      445.20      8.76 o
   3   8   2       36.73       36.62      4.07 o
   4   8   2      106.78      105.01      4.31 o
   5   8   2      362.93      345.26      5.60 o
   6   8   2      397.22      372.08      8.88 o
   7   8   2      171.02      167.60      5.12 o
   8   8   2      301.22      315.04      5.03 o
   9   8   2      193.21      194.88      4.24 o
  10   8   2       19.62       21.59      3.94 o
  11   8   2        3.45        8.13      4.18 o
  12   8   2       15.33       14.62      4.45 o
   1   9   2      582.08      566.32      8.83 o
   2   9   2      272.87      259.47      4.03 o
   3   9   2       50.41       60.23      3.83 o
   4   9   2       45.60       47.25      3.78 o
   5   9   2       39.48       38.61      4.10 o
   6   9   2      263.03      253.05      5.41 o
   7   9   2      204.65      179.64      6.57 o
   8   9   2      102.78      100.32      4.94 o
   9   9   2       55.08       57.59      4.24 o
  10   9   2       40.41       51.24      4.36 o
  11   9   2       14.07       20.78      4.20 o
  12   9   2       29.41       35.41      4.33 o
   0  10   2      285.88      281.32      5.25 o
   1  10   2      191.82      168.19      3.89 o
   2  10   2       73.76       79.41      3.83 o
   3  10   2      122.58      123.63      3.82 o
   4  10   2       32.32       32.68      3.96 o
   5  10   2      315.00      299.50      6.77 o
   6  10   2      113.88      101.51      4.64 o
   7  10   2        3.04        3.00      4.90 o
   8  10   2      119.19      116.47      6.09 o
   9  10   2       57.07       56.72      5.36 o
  10  10   2       17.91       14.56      4.32 o
  11  10   2        7.29        6.57      4.46 o
   1  11   2       31.75       32.74      3.72 o
   2  11   2       43.47       45.30      3.78 o
   3  11   2      452.04      444.30     10.37 o
   4  11   2       21.51       25.88      3.80 o
   5  11   2      399.99      384.89      8.48 o
   6  11   2       37.96       35.92      4.11 o
   7  11   2       54.08       50.17      4.79 o
   8  11   2       20.74       20.46      5.09 o
   9  11   2       55.34       56.99      5.10 o
  10  11   2       16.24       14.55      4.40 o
  11  11   2       26.64       32.04      4.66 o
   0  12   2      106.93      101.27      4.92 o
   1  12   2       29.34       33.73      3.52 o
   2  12   2       25.37       21.19      4.71 o
   3  12   2       41.40       43.37      3.81 o
   4  12   2      169.29      152.54      4.65 o
   5  12   2       19.09       14.45      4.18 o
   6  12   2      105.84      103.64      4.20 o
   7  12   2        9.97       11.70      4.31 o
   8  12   2       60.24       60.35      5.01 o
   9  12   2        3.60       11.51      5.46 o
  10  12   2       30.77       26.08      4.69 o
   1  13   2       50.22       53.41      3.93 o
   2  13   2      127.34      122.23      3.78 o
   3  13   2      153.08      160.87      4.02 o
   4  13   2        2.36       10.28      3.89 o
   5  13   2       62.72       67.11      4.27 o
   6  13   2       51.32       44.65      4.26 o
   7  13   2       47.91       53.95      4.42 o
   8  13   2        8.01       14.49      4.20 o
   9  13   2        5.56        9.56      4.58 o
   0  14   2       21.24       15.79      4.68 o
   1  14   2       37.43       30.44      3.81 o
   2  14   2        7.28       12.87      3.75 o
   3  14   2       19.66       22.82      3.90 o
   4  14   2       29.34       41.02      4.12 o
   5  14   2       31.73       31.19      4.15 o
   6  14   2        8.04       12.81      4.39 o
   7  14   2       32.54       30.81      4.48 o
   8  14   2        6.32       11.67      4.32 o
   1  15   2        7.53       13.56      3.92 o
   2  15   2       59.98       66.10      4.09 o
   3  15   2        3.78        8.39      4.00 o
   4  15   2       10.22       13.54      4.40 o
   5  15   2        0.74        2.35      4.39 o
   6  15   2       21.00       23.28      4.48 o
   7  15   2        1.49        7.43      4.60 o
   0  16   2       57.42       55.23      5.34 o
   1  16   2       14.50       25.84      4.04 o
   2  16   2        6.49        6.82      4.10 o
   3  16   2       12.50       17.81      4.16 o
   4  16   2        6.18        4.82      4.47 o
   5  16   2       21.48       22.83      4.64 o
   6  16   2        0.15        3.23      4.66 o
   1  17   2        1.29        5.83      4.32 o
   2  17   2        5.20        7.77      4.25 o
   3  17   2       19.54       21.59      4.47 o
   2   0   3     4475.75     4645.62     78.73 o
   4   0   3      163.44      167.06      9.10 o
   6   0   3      596.86      567.64     10.08 o
   8   0   3       94.09       95.08      4.31 o
  10   0   3      211.05      186.52      4.65 o
  12   0   3      175.22      155.65      6.48 o
   0   1   3      215.45      213.66      8.35 o
   1   1   3      806.29      761.63      9.86 o
   2   1   3     1375.83     1402.73     19.24 o
   3   1   3      715.27      723.20      3.70 o
   4   1   3      129.81      129.26      3.86 o
   5   1   3     1042.39     1052.08     13.38 o
   6   1   3     1049.03     1007.18     14.20 o
   7   1   3       42.31       49.24      2.97 o
   8   1   3      114.65      110.35      3.48 o
   9   1   3       13.98       21.42      2.96 o
  10   1   3       69.10       70.80      3.04 o
  11   1   3       10.83       11.62      3.08 o
  12   1   3       17.58       17.13      3.12 o
  13   1   3      100.44      105.90      3.44 o
   1   2   3      545.46      592.10      5.95 o
   2   2   3      462.37      481.39      9.89 o
   3   2   3     2203.36     2280.15     30.49 o
   4   2   3      314.58      318.14      8.42 o
   5   2   3     1003.69      990.45     13.09 o
   6   2   3      200.75      170.53      3.76 o
   7   2   3      127.84      135.84      3.48 o
   8   2   3      158.77      149.25      3.10 o
   9   2   3      282.93      256.39      4.32 o
  10   2   3       23.88       23.73      3.00 o
  11   2   3       83.05       86.22      3.03 o
  12   2   3       25.38       26.28      3.18 o
  13   2   3        0.15        1.60      3.35 o
   0   3   3      862.27      864.33     14.18 o
   1   3   3        4.70        7.49      2.70 o
   2   3   3       54.01       53.55      3.20 o
   3   3   3      903.12      905.90      9.38 o
   4   3   3     2787.82     2799.94     39.39 o
   5   3   3      112.65      102.30      3.54 o
   6   3   3        3.60        6.43      3.29 o
   7   3   3       60.94       69.49      3.38 o
   8   3   3       25.16       25.85      3.13 o
   9   3   3        2.12        5.85      3.01 o
  10   3   3       24.50       23.28      2.98 o
  11   3   3        8.31       14.94      3.09 o
  12   3   3      141.00      130.94      3.36 o
  13   3   3        3.37        7.65      3.40 o
   1   4   3      923.57      961.42     12.09 o
   2   4   3      478.30      501.17     12.66 o
   3   4   3      977.96      989.14     15.37 o
   4   4   3      149.28      155.67      4.48 o
   5   4   3       75.22       76.61      3.53 o
   6   4   3      154.39      159.72      3.71 o
   7   4   3      458.17      455.18      9.38 o
   8   4   3       15.89       15.47      3.41 o
   9   4   3       64.79       61.06      3.12 o
  10   4   3       46.57       47.08      3.14 o
  11   4   3       88.70       94.47      3.24 o
  12   4   3        2.91        5.55      3.59 o
  13   4   3       36.92       30.90      3.78 o
   0   5   3      335.81      333.51     11.24 o
   1   5   3       32.07       28.70      3.21 o
   2   5   3       11.32       14.84      3.29 o
   3   5   3     1116.99     1116.22     20.21 o
   4   5   3      270.00      268.33      3.44 o
   5   5   3      447.34      426.24      8.11 o
   6   5   3       49.89       51.81      3.55 o
   7   5   3       55.18       58.32      3.60 o
   8   5   3       52.10       42.55      4.25 o
   9   5   3       82.71       75.82      3.49 o
  10   5   3       27.34       26.48      3.55 o
  11   5   3        0.23        2.96      3.55 o
  12   5   3        1.79        3.70      3.79 o
  13   5   3       28.54       32.73      3.81 o
   1   6   3       37.72       51.06      3.44 o
   2   6   3      994.72      959.08     22.14 o
   3   6   3       38.66       53.25      3.59 o
   4   6   3       62.10       55.54      4.14 o
   5   6   3       42.41       48.00      3.62 o
   6   6   3      314.81      299.01      4.67 o
   7   6   3       11.66       17.26      4.00 o
   8   6   3      278.78      259.49      6.66 o
   9   6   3       26.68       30.57      3.76 o
  10   6   3       29.82       26.34      3.50 o
  11   6   3        0.07        2.71      3.54 o
  12   6   3       76.04       78.41      3.94 o
  13   6   3        2.96        5.86      4.01 o
   0   7   3       31.20       26.02      4.77 o
   1   7   3      354.38      310.28      4.35 o
   2   7   3       15.39       17.89      3.80 o
   3   7   3      102.34      115.79      3.72 o
   4   7   3      137.44      149.56      3.81 o
   5   7   3      470.42      509.73     10.20 o
   6   7   3       88.97       87.27      4.17 o
   7   7   3      153.33      147.45      4.26 o
   8   7   3       43.53       45.90      4.14 o
   9   7   3       32.49       34.34      4.21 o
  10   7   3       15.59       19.09      3.69 o
  11   7   3        0.54        1.69      3.78 o
  12   7   3        6.88       10.22      4.19 o
   1   8   3      126.75      130.37      4.62 o
   2   8   3      199.90      190.82      3.97 o
   3   8   3      376.14      360.55      7.29 o
   4   8   3       38.57       37.63      3.84 o
   5   8   3       44.08       47.64      3.71 o
   6   8   3       99.81       94.34      4.30 o
   7   8   3       70.99       66.51      4.37 o
   8   8   3       20.47       19.83      4.33 o
   9   8   3       71.77       68.04      4.33 o
  10   8   3       11.68       15.92      3.85 o
  11   8   3       23.77       26.94      4.01 o
  12   8   3       27.82       33.60      4.26 o
   0   9   3       44.63       43.99      5.65 o
   1   9   3      121.60      122.35      4.78 o
   2   9   3       66.38       67.80      3.92 o
   3   9   3       67.77       69.35      3.84 o
   4   9   3      390.64      387.93      7.77 o
   5   9   3       78.59       76.67      4.01 o
   6   9   3      165.81      156.10      4.52 o
   7   9   3        8.25        9.96      4.40 o
   8   9   3        1.64        7.68      4.32 o
   9   9   3       59.49       55.61      4.63 o
  10   9   3        3.54        8.66      3.88 o
  11   9   3       31.32       35.71      4.15 o
   1  10   3      144.64      141.73      4.14 o
   2  10   3      300.47      288.59      4.29 o
   3  10   3      436.04      404.41      8.72 o
   4  10   3       46.10       42.41      3.94 o
   5  10   3      141.87      144.39      4.96 o
   6  10   3       70.14       76.12      6.45 o
   7  10   3      103.19       96.46      4.70 o
   8  10   3        7.11        3.10      4.54 o
   9  10   3       53.08       45.28      4.69 o
  10  10   3       31.92       30.23      4.12 o
  11  10   3       20.33       20.42      4.34 o
   0  11   3      259.42      251.45      5.59 o
   1  11   3       49.45       54.70      3.90 o
   2  11   3       29.13       32.32      3.98 o
   3  11   3       78.46       77.59      4.03 o
   4  11   3       52.57       48.52      3.98 o
   5  11   3       66.13       63.88      4.00 o
   6  11   3       19.76       27.15      6.04 o
   7  11   3       62.38       66.01      4.60 o
   8  11   3      144.93      136.84      4.78 o
   9  11   3        4.50        7.94      4.73 o
  10  11   3        9.23       15.87      5.10 o
   1  12   3       35.88       48.36      3.89 o
   2  12   3      247.82      249.99      4.36 o
   3  12   3        9.16        6.85      3.92 o
   4  12   3       13.25       14.81      3.98 o
   5  12   3       11.34        4.85      3.92 o
   6  12   3      132.80      135.03      4.83 o
   7  12   3        0.34        2.36      4.75 o
   8  12   3       14.12       18.17      4.70 o
   9  12   3        2.02        4.29      5.12 o
   0  13   3       83.57       91.98      5.65 o
   1  13   3        6.99       10.37      4.04 o
   2  13   3        4.41        3.50      4.05 o
   3  13   3       36.84       38.82      4.10 o
   4  13   3       88.99       80.62      4.32 o
   5  13   3      101.18      105.82      4.38 o
   6  13   3       31.27       31.00      4.59 o
   7  13   3       36.45       42.02      4.76 o
   8  13   3        3.70       12.66      4.93 o
   9  13   3       19.28       24.47      5.06 o
   1  14   3        9.98       17.53      4.14 o
   2  14   3       27.92       29.01      4.24 o
   3  14   3       81.00       76.04      4.34 o
   4  14   3       13.74       21.10      4.28 o
   5  14   3       27.46       24.72      4.75 o
   6  14   3       17.23       20.81      6.82 o
   7  14   3        1.47        3.93      4.80 o
   0  15   3       21.12       18.52      5.81 o
   1  15   3       21.36       26.70      4.35 o
   2  15   3        8.07       18.23      4.37 o
   3  15   3        1.47        3.08      4.47 o
   4  15   3       32.73       32.74      4.57 o
   5  15   3        0.78        7.65      4.96 o
   6  15   3        1.79        5.85      4.69 o
   1  16   3        5.15        9.34      4.25 o
   2  16   3       23.89       21.08      4.55 o
   3  16   3       15.41       23.08      4.68 o
   4  16   3        3.61        2.82      4.44 o
   0  17   3        4.85        8.14      6.87 o
   1  17   3        4.26       11.22      4.74 o
   0   0   4      668.76      692.04     18.22 o
   2   0   4      431.68      423.21      4.50 o
   4   0   4      439.60      491.87      8.06 o
   6   0   4      140.61      142.74      5.07 o
   8   0   4      795.36      764.70      7.29 o
  10   0   4       94.11      101.15      4.61 o
  12   0   4       36.38       39.43      4.82 o
   1   1   4      775.55      830.09      6.02 o
   2   1   4      626.06      629.12      7.04 o
   3   1   4      530.32      531.14      5.46 o
   4   1   4       11.26       24.17      2.96 o
   5   1   4      147.43      140.07      3.47 o
   6   1   4      303.58      286.17      5.56 o
   7   1   4      640.64      608.71     11.76 o
   8   1   4       67.52       69.73      3.14 o
   9   1   4       55.49       55.14      3.18 o
  10   1   4       88.64       96.48      3.24 o
  11   1   4      151.48      147.38      3.39 o
  12   1   4       42.59       34.16      3.42 o
  13   1   4       11.85       13.20      3.43 o
   0   2   4      990.39     1030.03     14.98 o
   1   2   4       92.65       83.26      2.73 o
   2   2   4       18.16       19.83      2.67 o
   3   2   4       13.08       25.81      2.75 o
   4   2   4      353.03      362.17      3.68 o
   5   2   4      156.17      123.05      3.59 o
   6   2   4       34.20       38.98      3.57 o
   7   2   4      168.32      169.80      3.54 o
   8   2   4      171.92      184.75      3.32 o
   9   2   4      291.09      284.41      4.57 o
  10   2   4       42.12       43.71      3.09 o
  11   2   4        2.54        5.05      3.28 o
  12   2   4       17.19       16.79      3.44 o
  13   2   4       62.40       64.59      3.74 o
   1   3   4        7.46       11.48      2.68 o
   2   3   4      520.88      539.44      4.68 o
   3   3   4       33.26       37.80      2.98 o
   4   3   4       76.96       71.61      3.82 o
   5   3   4       90.86      102.27      3.46 o
   6   3   4      484.42      469.04      8.69 o
   7   3   4       52.73       51.84      3.43 o
   8   3   4      270.14      261.82     11.64 o
   9   3   4       13.34       11.88      3.35 o
  10   3   4       63.75       64.23      3.29 o
  11   3   4       37.78       40.98      3.38 o
  12   3   4       80.34       86.54      3.57 o
  13   3   4       13.06       11.57      3.68 o
   0   4   4      278.91      300.14      7.21 o
   1   4   4       65.96       52.91      2.77 o
   2   4   4       12.08       16.25      3.12 o
   3   4   4      262.66      259.00      3.64 o
   4   4   4       21.01       26.26      3.20 o
   5   4   4      282.26      265.93      5.45 o
   6   4   4       18.51       23.33      3.56 o
   7   4   4       41.59       44.87      3.53 o
   8   4   4      118.08      116.21      3.70 o
   9   4   4       52.19       53.57      3.34 o
  10   4   4       32.17       31.54      3.16 o
  11   4   4        2.23        6.69      3.41 o
  12   4   4       11.28       15.95      3.66 o
   1   5   4      172.92      168.55      3.50 o
   2   5   4      228.71      238.38      3.41 o
   3   5   4      327.64      326.80      3.98 o
   4   5   4       49.79       62.37      3.46 o
   5   5   4       28.64       33.48      3.22 o
   6   5   4      100.14      110.82      3.61 o
   7   5   4      507.65      476.93      5.07 o
   8   5   4      141.84      145.66      5.28 o
   9   5   4       11.49        6.85      3.57 o
  10   5   4       45.48       44.17      3.44 o
  11   5   4      191.07      182.32      4.11 o
  12   5   4       17.45       26.84      4.18 o
   0   6   4       33.51       23.07      5.09 o
   1   6   4      160.01      177.14      3.58 o
   2   6   4      103.24      105.74      3.40 o
   3   6   4        7.81       15.03      3.52 o
   4   6   4      632.83      611.22      8.95 o
   5   6   4       88.21       92.15      3.28 o
   6   6   4       62.84       67.84      3.61 o
   7   6   4       12.51       12.47      3.59 o
   8   6   4      170.89      172.40      6.12 o
   9   6   4       35.67       40.02      4.21 o
  10   6   4       51.06       55.41      3.93 o
  11   6   4        0.68        1.46      4.02 o
  12   6   4       14.98       18.76      4.11 o
   1   7   4      172.35      173.28      4.54 o
   2   7   4       33.11       34.33      3.42 o
   3   7   4       24.29       29.83      3.62 o
   4   7   4       18.57       25.69      3.41 o
   5   7   4       34.81       38.96      3.48 o
   6   7   4       87.19       83.62      4.10 o
   7   7   4      406.70      387.57      8.80 o
   8   7   4       95.14       96.60      5.07 o
   9   7   4       16.56       15.51      4.27 o
  10   7   4       55.52       53.84      3.88 o
  11   7   4       44.73       49.13      4.02 o
   0   8   4      459.80      444.13     10.17 o
   1   8   4       87.09       89.12      4.29 o
   2   8   4       16.24       18.93      3.81 o
   3   8   4       29.10       42.33      5.25 o
   4   8   4      113.54      115.78      3.71 o
   5   8   4       49.43       50.87      3.66 o
   6   8   4       95.15       86.93      3.85 o
   7   8   4       56.84       64.99      4.63 o
   8   8   4       51.18       61.17      4.23 o
   9   8   4       35.68       35.00      4.47 o
  10   8   4        0.93        2.34      4.36 o
  11   8   4        3.73        8.49      4.14 o
   1   9   4       41.89       48.88      3.84 o
   2   9   4      447.84      428.26      9.76 o
   3   9   4      146.88      137.64      4.00 o
   4   9   4       27.93       35.96      3.66 o
   5   9   4       26.32       31.59      3.68 o
   6   9   4      195.45      195.01      4.66 o
   7   9   4        7.65       14.47      4.31 o
   8   9   4       27.52       34.63      4.46 o
   9   9   4       54.06       50.45      4.68 o
  10   9   4       28.52       28.85      5.75 o
  11   9   4       13.69       17.80      4.20 o
   0  10   4      179.05      158.59     20.68 o
   1  10   4        9.26       14.48      3.83 o
   2  10   4       49.84       54.39      4.07 o
   3  10   4        4.66        8.62      3.77 o
   4  10   4       52.75       52.35      3.96 o
   5  10   4       96.97       97.95      4.03 o
   6  10   4        5.08        8.21      3.89 o
   7  10   4        0.62       10.34      4.68 o
   8  10   4        6.67       11.65      4.74 o
   9  10   4       39.24       39.37      6.56 o
  10  10   4       16.39       15.56      5.14 o
   1  11   4       21.67       28.67      4.57 o
   2  11   4       20.52       28.08      3.85 o
   3  11   4      190.72      181.72      4.20 o
   4  11   4       13.83       13.43      3.90 o
   5  11   4      150.55      156.59      4.19 o
   6  11   4       36.44       42.00      5.14 o
   7  11   4       43.78       39.89      4.66 o
   8  11   4       29.73       36.63      4.91 o
   9  11   4       11.50        7.47      4.57 o
   0  12   4       41.53       49.12      6.08 o
   1  12   4       48.91       49.44      4.01 o
   2  12   4       32.77       32.45      3.79 o
   3  12   4       61.85       63.97      4.10 o
   4  12   4      198.56      185.28      5.01 o
   5  12   4       59.33       55.56      4.18 o
   6  12   4       19.05       20.29      4.60 o
   7  12   4       14.56       16.54      4.98 o
   8  12   4       37.02       37.41      4.96 o
   1  13   4       15.72       22.06      4.11 o
   2  13   4        2.43        4.59      4.10 o
   3  13   4       26.22       30.41      4.12 o
   4  13   4        6.33        9.78      4.02 o
   5  13   4       23.84       24.12      4.21 o
   6  13   4       13.18       17.62      4.76 o
   7  13   4       40.02       42.51      5.63 o
   0  14   4        6.36       19.86      7.61 o
   1  14   4       17.72       15.73      4.21 o
   2  14   4        2.01        5.23      4.07 o
   3  14   4       41.73       40.76      4.28 o
   4  14   4       48.97       49.26      4.41 o
   5  14   4        8.65       13.68      4.41 o
   6  14   4        3.50       11.77      4.91 o
   1  15   4        4.43        7.34      4.15 o
   2  15   4       23.16       21.21      4.47 o
   3  15   4        7.81       15.71      4.49 o
   4  15   4        8.92       16.77      4.50 o
   5  15   4        1.14       -0.23      4.58 o
   0  16   4       11.32       10.87      6.42 o
   1  16   4        5.45        3.79      4.65 o
   2  16   4        4.77        8.41      4.66 o
   2   0   5      895.56      944.71     13.26 o
   4   0   5      107.36      133.58      6.53 o
   6   0   5      796.75      779.20     12.42 o
   8   0   5      108.47      105.93      4.63 o
  10   0   5      182.35      170.95      4.99 o
  12   0   5       72.16       72.03      5.28 o
   0   1   5      140.72      139.97      5.73 o
   1   1   5      483.89      472.73      4.25 o
   2   1   5       90.55       91.37      2.86 o
   3   1   5       70.58       66.31      2.83 o
   4   1   5       71.30       65.34      2.81 o
   5   1   5      112.58      105.14      3.49 o
   6   1   5       73.43       62.62      3.57 o
   7   1   5       40.13       45.80      3.33 o
   8   1   5        4.45        9.76      3.16 o
   9   1   5       87.35       87.46      3.38 o
  10   1   5       17.19       20.06      3.42 o
  11   1   5        0.32        6.14      3.52 o
  12   1   5       33.56       33.19      3.84 o
   1   2   5      200.83      197.12      2.97 o
   2   2   5      256.68      261.94      3.83 o
   3   2   5      270.77      258.61      5.51 o
   4   2   5        4.78       12.56      2.98 o
   5   2   5       87.45       88.55      3.17 o
   6   2   5      158.75      154.40      3.64 o
   7   2   5      305.30      293.92      5.08 o
   8   2   5      116.81      115.11      5.81 o
   9   2   5       48.44       49.84      3.47 o
  10   2   5       92.69       89.12      3.63 o
  11   2   5       53.23       53.95      3.77 o
  12   2   5        9.36       14.57      3.92 o
   0   3   5     1848.64     1930.12     17.44 o
   1   3   5       16.49       17.03      2.74 o
   2   3   5      110.88      105.85      2.91 o
   3   3   5       11.88       17.35      2.93 o
   4   3   5      385.18      347.45      3.55 o
   5   3   5        0.91       -1.19      3.08 o
   6   3   5      151.29      152.05      3.58 o
   7   3   5        3.08        3.98      3.47 o
   8   3   5      184.10      193.82      3.78 o
   9   3   5       30.29       33.57      3.44 o
  10   3   5       32.14       34.40      3.50 o
  11   3   5        6.82        5.34      3.67 o
  12   3   5       23.07       29.13      4.06 o
   1   4   5      362.96      328.89      5.39 o
   2   4   5       59.97       64.45      2.77 o
   3   4   5      108.97       98.93      3.16 o
   4   4   5        9.11       10.63      3.05 o
   5   4   5       10.85       11.68      3.17 o
   6   4   5       27.92       32.23      3.51 o
   7   4   5      391.56      379.76      3.87 o
   8   4   5       60.48       60.97      3.57 o
   9   4   5       43.61       45.08      3.66 o
  10   4   5       25.93       25.04      3.58 o
  11   4   5      104.73      102.05      3.65 o
   0   5   5       86.80       93.48      6.92 o
   1   5   5      219.39      213.95      4.36 o
   2   5   5       48.97       53.55      3.23 o
   3   5   5      132.95      134.06      3.19 o
   4   5   5      137.34      136.35      3.24 o
   5   5   5      124.66      137.03      3.34 o
   6   5   5       49.58       47.62      3.26 o
   7   5   5       48.06       52.20      3.56 o
   8   5   5        5.60        8.80      3.42 o
   9   5   5        9.84       16.95      3.71 o
  10   5   5       40.91       37.15      3.48 o
  11   5   5        9.04       13.29      3.70 o
   1   6   5        4.53        8.98      3.39 o
   2   6   5      270.29      279.55      3.50 o
   3   6   5       35.67       40.85      3.17 o
   4   6   5      121.53      119.26      3.24 o
   5   6   5       21.51       27.65      3.16 o
   6   6   5      338.44      334.82      6.37 o
   7   6   5        0.56        1.10      3.46 o
   8   6   5       47.07       46.23      3.74 o
   9   6   5        0.45        8.20      3.73 o
  10   6   5      112.11       99.87      6.67 o
  11   6   5        9.86        9.02      4.14 o
   0   7   5       23.48       25.76      7.22 o
   1   7   5      370.95      345.89      8.78 o
   2   7   5       44.57       44.67      3.53 o
   3   7   5       32.49       40.52      3.34 o
   4   7   5       24.88       23.64      3.54 o
   5   7   5       70.84       69.69      3.62 o
   6   7   5       39.87       42.92      4.34 o
   7   7   5       12.81       13.58      4.74 o
   8   7   5       11.02       15.97      4.28 o
   9   7   5       84.80       88.73      4.14 o
  10   7   5       12.35        7.58      4.38 o
   1   8   5       46.18       48.36      3.74 o
   2   8   5      337.51      326.42      5.05 o
   3   8   5      108.71      100.84      3.48 o
   4   8   5        0.77        6.40      3.62 o
   5   8   5       37.01       39.02      3.55 o
   6   8   5       38.79       41.21      3.58 o
   7   8   5      144.35      140.57      4.28 o
   8   8   5       13.37       12.24      4.13 o
   9   8   5       30.94       30.59      4.17 o
  10   8   5       21.61       20.22      4.47 o
   0   9   5      541.51      543.36     13.57 o
   1   9   5        5.18       12.66      3.76 o
   2   9   5        7.23       14.12      3.91 o
   3   9   5       31.38       37.39      3.88 o
   4   9   5       40.91       52.26      3.62 o
   5   9   5        8.18       17.73      3.68 o
   6   9   5       15.11       14.74      3.76 o
   7   9   5       21.14       24.67      4.27 o
   8   9   5       51.01       53.53      4.47 o
   9   9   5        8.44        7.52      4.56 o
   1  10   5      167.93      167.54      5.00 o
   2  10   5       21.37       23.73      3.98 o
   3  10   5      129.04      128.14      3.89 o
   4  10   5        0.39       -0.88      3.87 o
   5  10   5       22.24       28.19      4.04 o
   6  10   5        2.24        2.94      3.96 o
   7  10   5       68.20       76.27      4.47 o
   8  10   5       14.76       15.38      4.51 o
   9  10   5       19.63       15.52      4.96 o
   0  11   5       53.51       48.12      5.69 o
   1  11   5       18.74       25.76      3.68 o
   2  11   5       27.61       28.91      3.74 o
   3  11   5       27.78       25.52      4.31 o
   4  11   5       27.98       38.22      4.75 o
   5  11   5       59.75       58.63      4.18 o
   6  11   5        5.78       13.77      4.14 o
   7  11   5       20.17       30.75      4.72 o
   8  11   5       13.66       21.71      4.92 o
   1  12   5        0.47        3.27      4.02 o
   2  12   5       41.97       50.18      4.39 o
   3  12   5       22.38       20.61      4.04 o
   4  12   5        6.42       10.43      4.14 o
   5  12   5        7.33       10.91      4.93 o
   6  12   5       14.01       19.50      4.27 o
   7  12   5        7.32       15.21      4.69 o
   0  13   5       25.51       24.77      6.05 o
   1  13   5       39.32       42.20      4.43 o
   2  13   5        1.66        8.34      4.21 o
   3  13   5       36.54       40.83      4.34 o
   4  13   5        9.15       18.40      4.31 o
   5  13   5        5.78        5.38      4.34 o
   6  13   5        0.32        5.21      5.14 o
   1  14   5        1.62       10.62      4.97 o
   2  14   5        8.26       15.98      4.31 o
   3  14   5       16.60       20.60      4.53 o
   4  14   5        5.38        4.17      4.11 o
   0  15   5       26.93       37.24      6.01 o
   0   0   6     1219.38     1207.99     21.16 o
   2   0   6      128.26      122.44      4.09 o
   4   0   6        0.50        2.30      3.91 o
   6   0   6        2.61        3.05      4.72 o
   8   0   6       57.49       57.10      4.79 o
  10   0   6       59.88       67.13      5.47 o
   1   1   6      437.78      453.33      4.38 o
   2   1   6      141.06      136.71      2.87 o
   3   1   6      210.79      206.71      3.48 o
   4   1   6       44.37       50.34      2.74 o
   5   1   6       36.84       36.63      3.10 o
   6   1   6       12.47       17.18      3.41 o
   7   1   6      106.69      112.39      3.51 o
   8   1   6       21.20       28.96      3.80 o
   9   1   6       57.41       52.09      3.75 o
  10   1   6        3.00        6.74      3.83 o
   0   2   6       21.40       21.08      4.31 o
   1   2   6      527.83      548.62      8.83 o
   2   2   6      151.69      147.30      2.93 o
   3   2   6       98.62      102.99      2.88 o
   4   2   6      207.14      200.62      3.22 o
   5   2   6       66.10       72.02      3.09 o
   6   2   6       49.80       44.49      3.61 o
   7   2   6        7.73        8.08      3.61 o
   8   2   6       10.48       15.83      3.70 o
   9   2   6       67.50       66.40      3.70 o
  10   2   6       37.43       44.17      3.88 o
   1   3   6       76.54       79.08      2.90 o
   2   3   6      510.46      515.29      3.73 o
   3   3   6        8.17       11.43      2.72 o
   4   3   6       71.02       65.60      3.10 o
   5   3   6        0.90        1.40      3.07 o
   6   3   6      118.91      118.25      3.76 o
   7   3   6       37.44       40.03      3.69 o
   8   3   6       17.40       25.61      3.74 o
   9   3   6        5.41        7.28      3.89 o
  10   3   6       64.82       61.78      3.89 o
   0   4   6      140.13      149.84      5.94 o
   1   4   6      271.62      300.34      3.74 o
   2   4   6      115.04      124.75      2.90 o
   3   4   6       27.56       27.71      3.00 o
   4   4   6       73.70       71.55      3.66 o
   5   4   6       50.50       48.61      3.19 o
   6   4   6       58.40       62.62      3.24 o
   7   4   6       13.89       10.72      3.63 o
   8   4   6        4.83       10.05      3.59 o
   9   4   6       66.85       77.43      3.90 o
  10   4   6       22.87       24.15      3.79 o
   1   5   6      292.27      290.74      5.97 o
   2   5   6       64.17       69.37      3.18 o
   3   5   6       55.38       48.03      3.13 o
   4   5   6       14.10       13.90      3.20 o
   5   5   6       18.58       20.98      3.15 o
   6   5   6       39.30       41.85      3.35 o
   7   5   6       47.09       45.74      3.76 o
   8   5   6        7.17        9.31      3.74 o
   9   5   6       11.12        9.61      3.94 o
  10   5   6       18.45       24.34      3.99 o
   0   6   6      594.05      598.74     13.37 o
   1   6   6       35.78       35.91      3.25 o
   2   6   6       55.09       60.84      3.22 o
   3   6   6       38.94       43.50      3.21 o
   4   6   6       42.74       48.66      3.25 o
   5   6   6       15.75       15.55      3.15 o
   6   6   6        9.14       17.17      3.28 o
   7   6   6        0.05        7.75      3.71 o
   8   6   6        9.03       11.78      3.70 o
   9   6   6        2.82        8.11      4.47 o
   1   7   6      186.74      188.47      4.85 o
   2   7   6       28.37       32.29      3.93 o
   3   7   6      141.23      142.58      3.49 o
   4   7   6       12.51       15.23      3.45 o
   5   7   6       12.27       17.01      3.66 o
   6   7   6        0.22        1.49      3.71 o
   7   7   6       50.61       56.88      4.44 o
   8   7   6        2.06        3.54      4.43 o
   9   7   6       19.21       21.47      4.72 o
   0   8   6      129.09      121.19      6.39 o
   1   8   6      133.60      138.54      4.01 o
   2   8   6       15.18       20.14      3.52 o
   3   8   6       28.50       30.62      3.54 o
   4   8   6       39.33       43.47      3.74 o
   5   8   6       20.41       23.25      3.76 o
   6   8   6        1.24        3.18      3.72 o
   7   8   6       16.60       17.45      4.49 o
   8   8   6       17.45       17.90      4.65 o
   1   9   6       15.79       19.97      3.92 o
   2   9   6      172.74      167.89      4.08 o
   3   9   6        6.75        8.01      5.31 o
   4   9   6        2.49        7.71      3.62 o
   5   9   6       13.21       11.68      3.72 o
   6   9   6       23.73       28.45      4.01 o
   7   9   6       35.25       34.64      4.45 o
   8   9   6       10.11       14.60      4.63 o
   0  10   6      109.22      109.36      5.75 o
   1  10   6       58.04       70.52      3.85 o
   2  10   6       41.58       31.65      4.02 o
   3  10   6        1.26        7.87      4.00 o
   4  10   6       11.62       16.37      3.92 o
   5  10   6       16.45       20.11      4.29 o
   6  10   6        3.57        4.20      4.03 o
   7  10   6        6.63        6.67      4.43 o
   1  11   6       35.07       32.94      3.99 o
   2  11   6       30.79       42.64      4.07 o
   3  11   6        0.90        4.36      4.12 o
   4  11   6        8.61       16.25      4.11 o
   5  11   6       13.50       21.07      4.42 o
   6  11   6       12.22       13.53      4.47 o
   0  12   6      109.13      109.51      6.30 o
   1  12   6        9.56       17.01      4.11 o
   2  12   6        8.63        7.72      4.09 o
   3  12   6        1.96        5.19      4.44 o
   4  12   6       18.48       23.24      4.40 o
   1  13   6        6.32       18.53      4.34 o
   2  13   6        6.37       10.56      4.41 o
   2   0   7      169.56      157.41      4.29 o
   4   0   7       20.68       17.06      4.16 o
   6   0   7       68.15       61.77      6.35 o
   8   0   7       71.63       72.58      5.40 o
   0   1   7       33.94       35.71      4.02 o
   1   1   7       16.53       22.74      2.87 o
   2   1   7       50.60       48.57      2.85 o
   3   1   7       35.49       38.41      2.95 o
   4   1   7       83.34       83.88      3.02 o
   5   1   7       79.39       84.95      3.18 o
   6   1   7        0.07       -1.17      2.68 o
   7   1   7        3.59       11.07      3.85 o
   8   1   7       28.51       32.01      3.96 o
   9   1   7       51.29       60.08      4.97 o
   1   2   7      125.27      123.39      2.93 o
   2   2   7       98.18      108.02      2.91 o
   3   2   7       12.11       18.62      2.85 o
   4   2   7       13.08       16.76      3.21 o
   5   2   7        2.80        4.56      3.25 o
   6   2   7       74.92       79.30      3.84 o
   7   2   7       64.95       70.14      4.53 o
   8   2   7        1.27        3.89      4.05 o
   9   2   7       11.62       12.72      3.78 o
   0   3   7       94.58       97.91      4.15 o
   1   3   7        0.60        0.06      2.80 o
   2   3   7       16.10       15.27      2.83 o
   3   3   7       13.97       16.32      2.84 o
   4   3   7      184.18      170.58      3.37 o
   5   3   7        3.95        5.96      3.29 o
   6   3   7       47.97       51.19      3.76 o
   7   3   7        2.48        5.95      4.39 o
   8   3   7       28.92       38.34      4.04 o
   1   4   7       70.64       76.09      2.95 o
   2   4   7       20.42       24.19      2.97 o
   3   4   7       25.41       26.32      3.22 o
   4   4   7        9.11       10.82      3.20 o
   5   4   7       14.96       15.57      3.24 o
   6   4   7        6.23        8.74      3.41 o
   7   4   7       54.45       57.10      4.50 o
   8   4   7        0.18        1.28      4.60 o
   0   5   7       15.23       13.52      4.16 o
   1   5   7       61.47       59.78      2.98 o
   2   5   7       20.50       23.03      3.31 o
   3   5   7       34.79       40.34      3.27 o
   4   5   7       37.72       42.81      3.53 o
   5   5   7       63.16       60.42      3.32 o
   6   5   7        1.91        3.77      3.35 o
   7   5   7        0.60        5.02      4.41 o
   8   5   7        8.66        6.38      4.60 o
   1   6   7       23.36       32.16      3.40 o
   2   6   7       75.60       80.20      3.84 o
   3   6   7        8.04        7.42      3.29 o
   4   6   7        1.22        1.31      3.36 o
   5   6   7        4.37        5.37      3.44 o
   6   6   7       26.64       33.76      3.50 o
   7   6   7        5.72       13.44      4.45 o
   0   7   7       38.75       36.18      5.16 o
   1   7   7       13.79       19.78      3.45 o
   2   7   7        1.08        1.95      3.65 o
   3   7   7       22.46       20.86      3.72 o
   4   7   7       28.04       23.13      3.78 o
   5   7   7       50.25       50.49      4.08 o
   6   7   7        4.44        8.76      3.58 o
   7   7   7        0.14        4.50      4.65 o
   1   8   7       53.05       50.70      4.05 o
   2   8   7       38.09       40.76      3.67 o
   3   8   7        8.09       12.58      3.75 o
   4   8   7        1.66        9.30      3.79 o
   5   8   7        0.00       -2.99      3.89 o
   6   8   7       36.74       39.79      3.96 o
   0   9   7       87.32       95.91      5.86 o
   1   9   7        8.97        9.88      4.04 o
   2   9   7        5.49       10.60      4.08 o
   3   9   7        1.76        7.04      4.07 o
   4   9   7       51.69       50.29      3.81 o
   5   9   7        3.98        4.50      4.58 o
   1  10   7        5.69       11.74      4.16 o
   2  10   7       35.72       41.91      4.31 o
   3  10   7       12.20       12.46      4.22 o
   4  10   7        7.31        9.20      4.12 o
   0  11   7        6.02       14.05      6.38 o
   1  11   7       37.86       39.67      4.35 o
   2  11   7        5.46        8.38      4.34 o
   0   0   8       63.42       69.60      5.47 o
   2   0   8       17.84       23.04      4.29 o
   4   0   8       97.77       96.48      4.47 o
   6   0   8        4.61        7.77      5.55 o
   1   1   8       28.15       31.69      2.99 o
   2   1   8        1.95        7.10      3.06 o
   3   1   8       32.13       34.67      3.08 o
   4   1   8        6.75        7.06      3.09 o
   5   1   8       14.43       16.60      3.51 o
   6   1   8        5.07        7.75      3.99 o
   0   2   8        0.96        4.52      4.24 o
   1   2   8       30.38       37.46      2.98 o
   2   2   8        0.04        5.34      2.97 o
   3   2   8       25.12       28.91      3.13 o
   4   2   8        6.52        9.91      3.47 o
   5   2   8       56.09       61.54      3.63 o
   6   2   8       20.09       24.32      4.58 o
   1   3   8       10.97       15.01      3.06 o
   2   3   8       32.81       39.23      3.13 o
   3   3   8        1.40        1.72      3.09 o
   4   3   8        4.85        8.93      3.44 o
   5   3   8        9.51        8.29      3.33 o
   6   3   8       58.84       60.34      4.79 o
   0   4   8       36.37       37.51      4.39 o
   1   4   8       26.86       27.56      3.07 o
   2   4   8        2.60        8.42      3.08 o
   3   4   8        8.46       12.75      3.55 o
   4   4   8       14.33       20.98      3.57 o
   5   4   8       65.07       69.41      3.99 o
   1   5   8        8.89       10.41      3.05 o
   2   5   8       30.67       42.25      3.55 o
   3   5   8        3.89        8.71      3.51 o
   4   5   8        0.87        4.90      3.57 o
   5   5   8        9.25        5.68      4.33 o
   0   6   8       15.73       20.18      4.77 o
   1   6   8        2.64        6.46      3.52 o
   2   6   8        9.47       13.35      3.64 o
   3   6   8        2.06        4.27      3.56 o
   4   6   8       87.29       90.30      3.79 o
   1   7   8       23.17       32.64      4.00 o
   2   7   8        5.53        6.35      4.04 o
   3   7   8        9.10       14.86      3.88 o
   0   8   8       23.78       25.72      6.12 o
   1   8   8        9.74       11.10      4.33 o
 
